# Supplementary material for: Gut micro-organisms associated with health, nutrition and dietary interventions
Source: Nature. 2025 Dec 10;650(8101):450–8. doi: 10.1038/s41586-025-09854-7 (PMC12893911; doi:10.1038/s41586-025-09854-7)
Supplement: Supplementary file 3 — Supplementary Tables 1–25. [file 41586_2025_9854_MOESM3_ESM.xlsx]

## Sheet: SUMMARY
Gut microbes associated with health, nutrition and dietary interventions Francesco Asnicar ^, Paolo Manghi, Gloria Fackelmann, Gabriel Baldanzi, Elco Bakker, Liviana Ricci, Gianmarco Piccinno, Elisa Piperni, Katarina Mladenovic, Federica Amati, Alberto Arrè, Sajaysurya Ganesh, Francesca Giordano, Richard Davies, Jonathan Wolf, Kate M. Bermingham, Sarah E. Berry, Tim D. Spector, Nicola Segata ^ ^ …
	Description
Table S1	Overview of the main characteristics of the PREDICT cohorts.
Table S2	Machine learning predictions via Random Forest (classification and regression) for personal, dietary, fasting, and postprandial cardiometabolic markers.
Table S3	Analysis of the consistency of the top predicted markers (AUC>0.7 and Spearman>0.4).
Table S4	Correlations of all markers across categories.
Table S5	The ZOE MB Health and Diet ranks by cohort, geography, and globally.
Table S6	Analysis of the consistency of the 50 most favorably and unfavorably ZOE MB Health-ranked SGBs.
Table S7	Taxonomic information of the 50 most favorably and unfavorably ZOE MB Health-ranked SGBs.
Table S8	Differently ranked SGBs between ZOE MB Health and ZOE MB Diet ranks.
Table S9	List of public datasets included in the BMI groups meta-analysis.
Table S10	Comparing the median of the 50 most favorable and unfavorable ZOE MB Health and Diet-ranked SGBs by BMI group.
Table S11	Country-wise comparison on healthy-weight individuals only for the 50 most favorable and unfavorable ZOE MB Health and Diet ranked SGBs.
Table S12	Meta-analyses on BMI categories considering the mean count difference of the 50 most favorable ZOE MB Health-ranked SGBs.
Table S13	Meta-analyses on BMI categories considering the difference in cumulative abundance of the 50 most favorable ZOE MB Health-ranked SGBs.
Table S14	Meta-analyses on BMI categories considering the mean count difference of the 50 most unfavorable ZOE MB Health-ranked SGBs.
Table S15	Meta-analyses on BMI categories considering the difference in cumulative abundance of the 50 most favorable ZOE MB Health-ranked SGBs.
Table S16	Meta-analyses on BMI categories considering the mean count difference of the 50 most unfavorable ZOE MB Diet-ranked SGBs.
Table S17	Meta-analyses on BMI categories considering the difference in cumulative abundance of the 50 most favorable ZOE MB Diet-ranked SGBs.
Table S18	BMI meta-analyses on the number of the 50 most unfavorable ZOE MB Diet-ranked SGBs.
Table S19	BMI meta-analyses on the cumulative relative abundance of the 50 most unfavorable ZOE MB Diet-ranked SGBs.
Table S20	List of public case-control datasets included in the meta-analysis.
Table S21	Case-control meta-analyses on the number of the 50 most favorable and unfavorable ZOE MB Health and Diet-ranked SGBs.
Table S22	Case-control meta-analyses on cumulative relative abundance of the 50 most favorable and unfavorable ZOE MB Health and Diet-ranked SGBs.
Table S23	Case-control meta-analyses on the total normalized ZOE MB Health and Diet ranks scores, weighted and unweighted by relative abundance.
Table S24	Case-control meta-analyses on alpha diversity (as Richness and Shannon entropy).
Table S25	Prevalent SGBs from the BIOME and METHOD cohorts with their mean relative abundance values and prevalence at both baseline and endpoint, the p-values and q-values from the Wilcoxon test and the FDR-BH multiple hypothesis testing correction, respectively. The ratio of the mean relative abundance at endpoint over baseline and its log2 transformation are reported, as well as the ZOE MB Health and Di…

## Sheet: S1
Table S1. Overview of the main characteristics of the PREDICT cohorts.
Cohort	PREDICT 1 (UK)	PREDICT 1 (US)	PREDICT 2	PREDICT 3 US 21	PREDICT 3 UK 22A	PREDICT 3 US 22A
Country	UK	US	US	US	UK	US
N. individuals	1001	97	975	11798	12353	8470
N. samples	1001	97	975	11798	12353	8470
N. Females	727	65	702	10270	9447	7361
Age (y, min)	18.5243	22.2779	18	18	18	18
Age (y, mean)	45.6029	42.5324	43.1231	46.5189	55.6395	47.2676
Age (y, max)	65.9165	65.9411	84	88	95	90
BMI (min)	17.0096	18.1944	15.6644	13.7517	16.3265	15.4335
BMI (mean)	25.5929	26.3094	26.5274	28.7341	26.5974	28.2806
BMI (max)	53.2031	47.8101	63.9002	71.0171	107.915	84.6906
oPDI (min)	37	n/a	37	34	28	30
oPDI (mean)	53.9957	n/a	54.8038	48.9516	53.0518	53.4837
oPDI (max)	73	n/a	79	66	80	84
hPDI (min)	34	n/a	38	44	29	31
hPDI (mean)	59.4655	n/a	61.6428	60.1984	58.6874	59.2423
hPDI (max)	79	n/a	83	77	89	88
uPDI (min)	35	n/a	37	48	28	29
uPDI (mean)	59.2565	n/a	58.2479	63.7964	53.5868	54.0189
uPDI (max)	78	n/a	75	80	80	79
HEI (min)	27	n/a	35	13.3468	34.5642	28.6145
HEI (mean)	58.1573	n/a	66.6169	60.1934	80.5119	72.127
HEI (max)	88	n/a	88	96.4906	99.5622	96.172

## Sheet: S2
Table S2. Machine learning predictions via Random Forest (classification and regression) for personal, dietary, fasting, and postprandial cardiometabolic markers.
Cohort	Marker	AUC 1st_4th (median)	AUC 1st_234th (median)	AUC 123rd_4th (median)	Spearman (median)	Type
P1	Age	0.783306	0.726241	0.659509	0.393753	Personal
P2	Age	0.738946	0.648553	0.681441	0.356205	Personal
P3_UK22A	Age	0.825578	0.741906	0.72443	0.48204	Personal
P3_US21	Age	0.795099	0.697964	0.722812	0.435281	Personal
P3_US22A	Age	0.790024	0.686501	0.710199	0.430331	Personal
P1	aMed	0.727229	0.616362	0.653719	0.346428	Dietary
P1	ASCVD	0.738636	0.633566	0.549476	0.231913	Personal
P2	ASCVD	0.70783	0.58631	0.646223	0.204563	Personal
P3_UK22A	ASCVD	0.677991	0.600843	0.586794	0.166949	Personal
P3_US21	ASCVD	0.761514	0.646583	0.668021	0.261247	Personal
P3_US22A	ASCVD	0.752409	0.616	0.664403	0.236133	Personal
P3_UK22A	ASCVD 6h	0.70386	0.606633	0.629586	0.208098	Personal
P3_US21	ASCVD 6h	0.74897	0.623397	0.66918	0.250589	Personal
P3_US22A	ASCVD 6h	0.735124	0.612979	0.653923	0.212698	Personal
P1	BMI	0.726116	0.638511	0.62454	0.279714	Personal
P2	BMI	0.740212	0.635523	0.647361	0.291095	Personal
P3_UK22A	BMI	0.784794	0.681181	0.705184	0.384082	Personal
P3_US21	BMI	0.818039	0.717746	0.721635	0.446628	Personal
P3_US22A	BMI	0.809474	0.711497	0.710122	0.428515	Personal
P1	C-pepetides	0.724359	0.648619	0.638472	0.273184	Fasting
P2	C-pepetides	0.679227	0.596138	0.620875	0.230721	Fasting
P1	CGM variation	0.579927	0.496835	0.571412	0.123093	Dietary
P2	CGM variation	0.539328	0.477819	0.530813	0.0759792	Dietary
P3_UK22A	CGM variation	0.628819	0.536036	0.565003	0.151455	Dietary
P3_US21	CGM variation	0.628467	0.523099	0.594585	0.159979	Dietary
P3_US22A	CGM variation	0.627754	0.533315	0.589101	0.155195	Dietary
P1	Cholesterol	0.678571	0.561043	0.599916	0.210362	Fasting
P2	Cholesterol	0.655962	0.485952	0.608524	0.186326	Fasting
P3_UK22A	Cholesterol	0.575811	0.542803	0.535234	0.101038	Fasting
P3_US21	Cholesterol	0.616077	0.545657	0.581375	0.160999	Fasting
P3_US22A	Cholesterol	0.597379	0.528478	0.552125	0.136275	Fasting
P3_UK22A	Cholesterol 6h	0.640911	0.56205	0.563564	0.188672	Postprandial
P3_US21	Cholesterol 6h	0.641989	0.553591	0.58874	0.18595	Postprandial
P3_US22A	Cholesterol 6h	0.613584	0.546587	0.561007	0.166143	Postprandial
P1	Diastolic	0.688437	0.584073	0.585971	0.22432	Personal
P3_UK22A	Diastolic	0.622683	0.56105	0.557715	0.184315	Personal
P3_US21	Diastolic	0.611767	0.575214	0.52822	0.16831	Personal
P3_US22A	Diastolic	0.622869	0.585852	0.542003	0.199896	Personal
P1	Glucose	0.622353	0.547651	0.540503	0.168783	Fasting
P2	Glucose	0.648784	0.537064	0.603221	0.181463	Fasting
P3_UK22A	Glucose	0.567529	0.531399	0.518524	0.0360232	Fasting
P3_US21	Glucose	0.583592	0.533439	0.544629	0.120315	Fasting
P3_US22A	Glucose	0.611926	0.527322	0.543291	0.134921	Fasting
P1	Glucose 6h	0.600082	0.552213	0.553819	0.117833	Postprandial
P3_US21	Glucose 6h	0.600658	0.540569	0.556099	0.102518	Postprandial
P3_US22A	Glucose 6h	0.525	0.415625	0.540625	0.119519	Postprandial
P1	GlycA	0.737374	0.637767	0.666293	0.332238	Fasting
P2	GlycA	0.721188	0.621201	0.634043	0.309011	Fasting
P1	GlycA 6h	0.740566	0.643354	0.666636	0.348555	Postprandial
P1	HbA1c%	0.568344	0.530194	0.527426	0.132229	Personal
P2	HbA1c%	0.58977	0.543409	0.552226	0.125814	Personal
P3_UK22A	HbA1c%	0.583355	0.54671	0.5537	0.121591	Personal
P3_US21	HbA1c%	0.63867	0.538484	0.602332	0.174368	Personal
P3_US22A	HbA1c%	0.637466	0.553864	0.600869	0.18282	Personal
P1	HDL	0.690503	0.585965	0.614166	0.27033	Fasting
P2	HDL	0.697579	0.594304	0.625419	0.282076	Fasting
P3_UK22A	HDL	0.686304	0.617322	0.577066	0.232359	Fasting
P3_US21	HDL	0.714985	0.620972	0.643462	0.297292	Fasting
P3_US22A	HDL	0.710381	0.625649	0.63472	0.298387	Fasting
P3_UK22A	HDL 6h	0.709567	0.630882	0.625166	0.300571	Postprandial
P3_US21	HDL 6h	0.719933	0.637884	0.633112	0.310455	Postprandial
P3_US22A	HDL 6h	0.725587	0.627675	0.634189	0.305426	Postprandial
P1	HDL size	0.723569	0.615453	0.631039	0.286694	Fasting
P2	HDL size	0.704233	0.618237	0.613412	0.27824	Fasting
P1	HDL size 6h	0.734692	0.611575	0.643535	0.307891	Postprandial
P1	HEI	0.788744	0.665011	0.67112	0.425696	Dietary
P2	HEI	0.677569	0.546072	0.649486	0.2726	Dietary
P3_UK22A	HEI	0.794638	0.693518	0.698176	0.408287	Dietary
P3_US21	HEI	0.772806	0.662805	0.690044	0.392853	Dietary
P3_US22A	HEI	0.824325	0.704726	0.741999	0.468524	Dietary
P1	Height	0.658595	0.570649	0.607234	0.194767	Personal
P2	Height	0.605851	0.514301	0.564704	0.104415	Personal
P3_UK22A	Height	0.668284	0.567964	0.63295	0.239708	Personal
P3_US21	Height	0.630316	0.560575	0.593165	0.19548	Personal
P3_US22A	Height	0.638948	0.56212	0.602708	0.199763	Personal
P1	HFD	0.788744	0.638553	0.693222	0.425696	Dietary
P1	hPDI	0.802673	0.658075	0.708589	0.465605	Dietary
P2	hPDI	0.739484	0.59737	0.700097	0.391479	Dietary
P3_UK22A	hPDI	0.847397	0.74133	0.764079	0.528244	Dietary
P3_US21	hPDI	0.755365	0.654678	0.717431	0.402994	Dietary
P3_US22A	hPDI	0.860854	0.738355	0.778566	0.544745	Dietary
P1	Liver fat probability	0.698846	0.594897	0.639184	0.216483	Personal
P1	Meal 55 GLU2h	0.6027	0.509932	0.548311	0.0757871	Postprandial
P2	Meal 55 GLU2h	0.517114	0.481514	0.540265	0.0779958	Postprandial
P3_UK22A	Meal 55 GLU2h	0.63462	0.522751	0.585868	0.171085	Postprandial
P3_US21	Meal 55 GLU2h	0.655053	0.538041	0.607964	0.198811	Postprandial
P3_US22A	Meal 55 GLU2h	0.647306	0.531127	0.594335	0.1833	Postprandial
P1	Meal 66 GLU2h	0.577867	0.51797	0.558448	0.0393809	Postprandial
P2	Meal 66 GLU2h	0.550864	0.473512	0.548884	0.107206	Postprandial
P3_UK22A	Meal 66 GLU2h	0.62314	0.547608	0.579626	0.154205	Postprandial
P3_US21	Meal 66 GLU2h	0.624495	0.512172	0.580522	0.153413	Postprandial
P3_US22A	Meal 66 GLU2h	0.603533	0.56726	0.616047	0.142389	Postprandial
P1	Meal 77 GLU2h	0.579744	0.513093	0.559113	0.0298176	Postprandial
P2	Meal 77 GLU2h	0.563043	0.474985	0.523731	0.0949585	Postprandial
P3_UK22A	Meal 77 GLU2h	0.61732	0.517487	0.579078	0.148479	Postprandial
P3_US21	Meal 77 GLU2h	0.626298	0.509806	0.592933	0.168869	Postprandial
P3_US22A	Meal 77 GLU2h	0.628511	0.536202	0.59768	0.160806	Postprandial
P1	oPDI	0.670826	0.540253	0.584988	0.243571	Dietary
P2	oPDI	0.667036	0.570741	0.627163	0.258251	Dietary
P3_UK22A	oPDI	0.78343	0.681591	0.696686	0.418685	Dietary
P3_US21	oPDI	0.717308	0.625039	0.677947	0.339894	Dietary
P3_US22A	oPDI	0.782724	0.67913	0.713067	0.420626	Dietary
P1	PUFA%	0.761448	0.67975	0.649011	0.363553	Fasting
P2	PUFA%	0.641401	0.598898	0.573708	0.184394	Fasting
P1	QUICKI	0.706529	0.594613	0.620539	0.239493	Personal
P1	Sex	0.661073				Personal
P2	Sex	0.640065				Personal
P3_UK22A	Sex	0.707445				Personal
P3_US21	Sex	0.707794				Personal
P3_US22A	Sex	0.713563				Personal
P1	Systolic	0.627397	0.555845	0.550756	0.150163	Personal
P3_UK22A	Systolic	0.66803	0.598344	0.585167	0.237076	Personal
P3_US21	Systolic	0.635647	0.574346	0.556537	0.203992	Personal
P3_US22A	Systolic	0.638108	0.578061	0.565021	0.201707	Personal
P1	THR	0.690413	0.58193	0.596514	0.21157	Fasting
P2	THR	0.659455	0.551055	0.571806	0.170858	Fasting
P3_UK22A	THR	0.646162	0.590936	0.571649	0.174811	Fasting
P3_US21	THR	0.660608	0.599293	0.575333	0.18827	Fasting
P3_US22A	THR	0.663775	0.598298	0.583298	0.202757	Fasting
P1	Triglycerides	0.715671	0.603479	0.634559	0.252155	Fasting
P2	Triglycerides	0.705482	0.624855	0.609765	0.241533	Fasting
P3_UK22A	Triglycerides	0.667699	0.609486	0.572928	0.153635	Fasting
P3_US21	Triglycerides	0.725292	0.639609	0.64601	0.264307	Fasting
P3_US22A	Triglycerides	0.71864	0.633757	0.631479	0.264705	Fasting
P1	Triglycerides 6h	0.733724	0.609412	0.648727	0.245599	Postprandial
P2	Triglycerides 6h	0.635101	0.576081	0.553202	0.13216	Postprandial
P3_UK22A	Triglycerides 6h	0.675084	0.586677	0.606104	0.211889	Postprandial
P3_US21	Triglycerides 6h	0.716119	0.634043	0.629895	0.25707	Postprandial
P3_US22A	Triglycerides 6h	0.703057	0.623546	0.616904	0.240583	Postprandial
P1	uPDI	0.759	0.663309	0.651507	0.385249	Dietary
P2	uPDI	0.655713	0.603217	0.586794	0.225551	Dietary
P3_UK22A	uPDI	0.792462	0.694644	0.707313	0.423095	Dietary
P3_US21	uPDI	0.725703	0.646113	0.615728	0.319657	Dietary
P3_US22A	uPDI	0.731459	0.640293	0.657265	0.3429	Dietary
P1	Visceral fat	0.774929	0.63539	0.669717	0.340759	Personal
P1	VLDL size	0.718603	0.625575	0.621003	0.288192	Fasting
P2	VLDL size	0.689162	0.594073	0.603267	0.254411	Fasting
P1	VLDL size 6h	0.745283	0.634253	0.657898	0.304941	Postprandial
P1	Weight	0.756412	0.644172	0.639989	0.315386	Personal
P2	Weight	0.737041	0.623183	0.638819	0.329125	Personal
P3_UK22A	Weight	0.787337	0.681396	0.707697	0.40204	Personal
P3_US21	Weight	0.802206	0.696105	0.710078	0.428323	Personal
P3_US22A	Weight	0.796447	0.692827	0.705847	0.410863	Personal

## Sheet: S3
Table S3. Analysis of the consistency of the top predicted markers (AUC>0.7 and Spearman>0.4).
Cohort	Marker	AUC (median)	Spearman (median)	Type	AUC stats		Spearman stats
P1	Age	0.659509	0.393753	Personal	Min	0.659509	Min	0.356205
P2	Age	0.681441	0.356205	Personal	Max	0.72443	Max	0.48204
P3_UK22A	Age	0.72443	0.48204	Personal	Max-Min	0.0649209	Max-Min	0.125834
P3_US21	Age	0.722812	0.435281	Personal	Std	0.0283048	Std	0.0472935
P3_US22A	Age	0.710199	0.430331	Personal	Var	0.000801163	Var	0.00223667
P1	BMI	0.62454	0.279714	Personal	Min	0.62454	Min	0.279714
P2	BMI	0.647361	0.291095	Personal	Max	0.721635	Max	0.446628
P3_UK22A	BMI	0.705184	0.384082	Personal	Max-Min	0.0970951	Max-Min	0.166915
P3_US21	BMI	0.721635	0.446628	Personal	Std	0.0430133	Std	0.0771234
P3_US22A	BMI	0.710122	0.428515	Personal	Var	0.00185014	Var	0.00594802
P1	HEI	0.67112	0.425696	Dietary	Min	0.649486	Min	0.2726
P2	HEI	0.649486	0.2726	Dietary	Max	0.741999	Max	0.468524
P3_UK22A	HEI	0.698176	0.408287	Dietary	Max-Min	0.0925132	Max-Min	0.195924
P3_US21	HEI	0.690044	0.392853	Dietary	Std	0.034527	Std	0.0733162
P3_US22A	HEI	0.741999	0.468524	Dietary	Var	0.00119211	Var	0.00537527
P1	hPDI	0.708589	0.465605	Dietary	Min	0.700097	Min	0.391479
P2	hPDI	0.700097	0.391479	Dietary	Max	0.778566	Max	0.544745
P3_UK22A	hPDI	0.764079	0.528244	Dietary	Max-Min	0.0784694	Max-Min	0.153266
P3_US21	hPDI	0.717431	0.402994	Dietary	Std	0.0352145	Std	0.0699937
P3_US22A	hPDI	0.778566	0.544745	Dietary	Var	0.00124006	Var	0.00489912
P1	oPDI	0.584988	0.243571	Dietary	Min	0.584988	Min	0.243571
P2	oPDI	0.627163	0.258251	Dietary	Max	0.713067	Max	0.420626
P3_UK22A	oPDI	0.696686	0.418685	Dietary	Max-Min	0.128079	Max-Min	0.177055
P3_US21	oPDI	0.677947	0.339894	Dietary	Std	0.0528891	Std	0.0845598
P3_US22A	oPDI	0.713067	0.420626	Dietary	Var	0.00279726	Var	0.00715036
P1	uPDI	0.651507	0.385249	Dietary	Min	0.586794	Min	0.225551
P2	uPDI	0.586794	0.225551	Dietary	Max	0.707313	Max	0.423095
P3_UK22A	uPDI	0.707313	0.423095	Dietary	Max-Min	0.120519	Max-Min	0.197544
P3_US21	uPDI	0.615728	0.319657	Dietary	Std	0.045586	Std	0.0749511
P3_US22A	uPDI	0.657265	0.3429	Dietary	Var	0.00207809	Var	0.00561766
P1	Weight	0.639989	0.315386	Personal	Min	0.638819	Min	0.315386
P2	Weight	0.638819	0.329125	Personal	Max	0.710078	Max	0.428323
P3_UK22A	Weight	0.707697	0.40204	Personal	Max-Min	0.0712582	Max-Min	0.112937
P3_US21	Weight	0.710078	0.428323	Personal	Std	0.0375346	Std	0.0512251
P3_US22A	Weight	0.705847	0.410863	Personal	Var	0.00140885	Var	0.00262401
					AVERAGES FROM ABOVE
					Min	0.63489		0.297786
					Max	0.728155		0.45914
					Max-Min	0.0932649		0.161354
					Std	0.0395813		0.0683518
					Var	0.00162395		0.00483587

## Sheet: S4
Table S4. Correlations of all markers across categories.
Cohort	Marker 1	Category 1	Marker 2	Category 2	Spearman's correlation
P1	CPEP	Fasting	QUICKI	Personal	-0.809265
P1	HDL-D	Fasting	VLDL-D	Fasting	-0.800507
P1	HDL-D 6h	Post-prandial	VLDL-D	Fasting	-0.794996
P1	HDL-D 6h	Post-prandial	VLDL-D 6h	Post-prandial	-0.758697
P1	HDL-D	Fasting	THR	Fasting	-0.757128
P1	HDL-D 6h	Post-prandial	THR	Fasting	-0.751038
P1	HDL-D	Fasting	VLDL-D 6h	Post-prandial	-0.737047
P1	PUFA%	Fasting	TRIG	Fasting	-0.719032
P1	HDL	Fasting	THR	Fasting	-0.708993
P1	HDL-D 6h	Post-prandial	TRIG 6h	Post-prandial	-0.609481
P1	PUFA%	Fasting	VLDL-D	Fasting	-0.59681
P1	HDL-D	Fasting	TRIG 6h	Post-prandial	-0.587303
P1	HDL-D 6h	Post-prandial	TRIG	Fasting	-0.55927
P1	HDL	Fasting	VLDL-D	Fasting	-0.557233
P1	HDL-D	Fasting	TRIG	Fasting	-0.555691
P1	GlycA	Fasting	PUFA%	Fasting	-0.551464
P1	QUICKI	Personal	Visceral fat	Personal	-0.550588
P1	PUFA%	Fasting	TRIG 6h	Post-prandial	-0.540007
P1	GlycA 6h	Post-prandial	PUFA%	Fasting	-0.523604
P1	aMED	Habitual diet	uPDI	Habitual diet	-0.519404
P1	GlycA 6h	Post-prandial	HDL-D 6h	Post-prandial	-0.512472
P1	HDL-D 6h	Post-prandial	Visceral fat	Personal	-0.502574
P1	GlycA 6h	Post-prandial	HDL-D	Fasting	-0.502177
P1	HDL-D	Fasting	Visceral fat	Personal	-0.497111
P1	HDL-D 6h	Post-prandial	Weight	Personal	-0.495465
P1	HDL	Fasting	VLDL-D 6h	Post-prandial	-0.494212
P1	HDL-D	Fasting	Weight	Personal	-0.486981
P1	CPEP	Fasting	PUFA%	Fasting	-0.48659
P1	BMI	Personal	QUICKI	Personal	-0.480036
P1	GlycA	Fasting	HDL-D	Fasting	-0.478961
P1	hPDI	Habitual diet	uPDI	Habitual diet	-0.478601
P1	PUFA%	Fasting	Visceral fat	Personal	-0.478203
P1	PUFA%	Fasting	VLDL-D 6h	Post-prandial	-0.471428
P1	GlycA	Fasting	HDL-D 6h	Post-prandial	-0.47096
P1	GlycA 6h	Post-prandial	QUICKI	Personal	-0.468831
P1	GlycA	Fasting	QUICKI	Personal	-0.456811
P1	HDL-D 6h	Post-prandial	Liver fat probability	Personal	-0.452466
P1	HDL-D	Fasting	Liver fat probability	Personal	-0.452123
P1	PGLU	Fasting	QUICKI	Personal	-0.446628
P1	BMI	Personal	HDL-D	Fasting	-0.432649
P1	BMI	Personal	HDL-D 6h	Post-prandial	-0.429845
P1	QUICKI	Personal	VLDL-D	Fasting	-0.417794
P1	QUICKI	Personal	Weight	Personal	-0.411687
P1	QUICKI	Personal	TRIG	Fasting	-0.407621
P1	CPEP	Fasting	HDL-D 6h	Post-prandial	-0.399708
P1	PUFA%	Fasting	THR	Fasting	-0.399229
P1	Liver fat probability	Personal	PUFA%	Fasting	-0.391406
P1	CPEP	Fasting	HDL-D	Fasting	-0.389035
P1	HEI	Habitual diet	uPDI	Habitual diet	-0.382935
P1	Liver fat probability	Personal	QUICKI	Personal	-0.376507
P1	QUICKI	Personal	THR	Fasting	-0.373457
P1	HDL	Fasting	Weight	Personal	-0.368258
P1	BMI	Personal	PUFA%	Fasting	-0.367878
P1	QUICKI	Personal	VLDL-D 6h	Post-prandial	-0.361325
P1	ASCVD	Personal	HDL-D 6h	Post-prandial	-0.336171
P1	QUICKI	Personal	TRIG 6h	Post-prandial	-0.333016
P1	HDL	Fasting	TRIG	Fasting	-0.329754
P1	ASCVD	Personal	PUFA%	Fasting	-0.328504
P1	HDL	Fasting	TRIG 6h	Post-prandial	-0.326212
P1	ASCVD	Personal	HDL-D	Fasting	-0.32329
P1	GlycA 6h	Post-prandial	HDL	Fasting	-0.321322
P1	HDL	Fasting	Liver fat probability	Personal	-0.315402
P1	Diastolic	Personal	PUFA%	Fasting	-0.308042
P1	HDL	Fasting	Visceral fat	Personal	-0.305135
P1	GlycA	Fasting	HDL	Fasting	-0.294137
P1	BMI	Personal	HDL	Fasting	-0.293119
P1	Diastolic	Personal	QUICKI	Personal	-0.292265
P1	CHOL	Fasting	PUFA%	Fasting	-0.28911
P1	ASCVD	Personal	HFD	Habitual diet	-0.279797
P1	PUFA%	Fasting	Systolic	Personal	-0.278447
P1	HbA1c%	Personal	QUICKI	Personal	-0.27797
P1	PGLU	Fasting	PUFA%	Fasting	-0.265983
P1	CPEP	Fasting	HDL	Fasting	-0.265441
P1	HDL-D 6h	Post-prandial	Systolic	Personal	-0.264823
P1	PUFA%	Fasting	Weight	Personal	-0.263519
P1	HDL-D	Fasting	Systolic	Personal	-0.253662
P1	QUICKI	Personal	Systolic	Personal	-0.253077
P1	Diastolic	Personal	HDL-D 6h	Post-prandial	-0.249778
P1	Diastolic	Personal	HDL-D	Fasting	-0.242016
P1	ASCVD	Personal	QUICKI	Personal	-0.241924
P1	HDL-D 6h	Post-prandial	PGLU	Fasting	-0.234171
P1	HDL-D	Fasting	PGLU	Fasting	-0.229244
P1	HDL-D 6h	Post-prandial	Height	Personal	-0.228014
P1	GlycA 6h	Post-prandial	hPDI	Habitual diet	-0.21565
P1	GlycA 6h	Post-prandial	HEI	Habitual diet	-0.213319
P1	HDL-D	Fasting	Height	Personal	-0.209817
P1	HFD	Habitual diet	uPDI	Habitual diet	-0.206048
P1	GlycA	Fasting	HEI	Habitual diet	-0.205089
P1	HEI	Habitual diet	Visceral fat	Personal	-0.201328
P1	HDL	Fasting	Height	Personal	-0.200103
P1	GlycA	Fasting	hPDI	Habitual diet	-0.19304
P1	Meal 55 GLU2h	Post-prandial	PUFA%	Fasting	-0.191737
P1	CPEP	Fasting	hPDI	Habitual diet	-0.191446
P1	PGLU 6h	Post-prandial	PUFA%	Fasting	-0.189831
P1	HFD	Habitual diet	Visceral fat	Personal	-0.180609
P1	PGLU 6h	Post-prandial	QUICKI	Personal	-0.176298
P1	Age	Personal	Height	Personal	-0.172493
P1	Age	Personal	PUFA%	Fasting	-0.172316
P1	THR	Fasting	hPDI	Habitual diet	-0.171185
P1	Visceral fat	Personal	hPDI	Habitual diet	-0.170546
P1	HDL-D	Fasting	HbA1c%	Personal	-0.169682
P1	HEI	Habitual diet	THR	Fasting	-0.167795
P1	Age	Personal	HFD	Habitual diet	-0.167537
P1	HDL-D 6h	Post-prandial	HbA1c%	Personal	-0.166833
P1	CHOL	Fasting	QUICKI	Personal	-0.166249
P1	PUFA%	Fasting	uPDI	Habitual diet	-0.163635
P1	CPEP	Fasting	HEI	Habitual diet	-0.163374
P1	QUICKI	Personal	uPDI	Habitual diet	-0.16307
P1	BMI	Personal	hPDI	Habitual diet	-0.156268
P1	HEI	Habitual diet	VLDL-D 6h	Post-prandial	-0.14888
P1	BMI	Personal	HEI	Habitual diet	-0.140077
P1	CHOL	Fasting	Height	Personal	-0.13623
P1	HEI	Habitual diet	VLDL-D	Fasting	-0.134371
P1	CHOL	Fasting	HFD	Habitual diet	-0.134111
P1	VLDL-D	Fasting	hPDI	Habitual diet	-0.133972
P1	HDL	Fasting	uPDI	Habitual diet	-0.132351
P1	HDL-D	Fasting	uPDI	Habitual diet	-0.13047
P1	Weight	Personal	hPDI	Habitual diet	-0.129336
P1	HEI	Habitual diet	TRIG 6h	Post-prandial	-0.129298
P1	HEI	Habitual diet	Weight	Personal	-0.129074
P1	Height	Personal	Meal 55 GLU2h	Post-prandial	-0.129044
P1	Diastolic	Personal	HEI	Habitual diet	-0.128478
P1	HDL-D 6h	Post-prandial	uPDI	Habitual diet	-0.128048
P1	HbA1c%	Personal	PUFA%	Fasting	-0.125876
P1	VLDL-D 6h	Post-prandial	hPDI	Habitual diet	-0.123533
P1	HDL	Fasting	Systolic	Personal	-0.121613
P1	HEI	Habitual diet	HbA1c%	Personal	-0.121181
P1	Diastolic	Personal	HDL	Fasting	-0.119967
P1	CPEP	Fasting	HFD	Habitual diet	-0.118909
P1	Age	Personal	uPDI	Habitual diet	-0.118532
P1	CHOL	Fasting	HEI	Habitual diet	-0.114923
P1	ASCVD	Personal	HEI	Habitual diet	-0.11409
P1	HEI	Habitual diet	TRIG	Fasting	-0.113074
P1	CGM variation	Personal	Weight	Personal	-0.111545
P1	BMI	Personal	HFD	Habitual diet	-0.111541
P1	Height	Personal	PGLU 6h	Post-prandial	-0.111473
P1	TRIG	Fasting	hPDI	Habitual diet	-0.111197
P1	GlycA 6h	Post-prandial	Height	Personal	-0.110998
P1	CPEP	Fasting	aMED	Habitual diet	-0.109749
P1	HDL	Fasting	HbA1c%	Personal	-0.109369
P1	BMI	Personal	oPDI	Habitual diet	-0.108456
P1	ASCVD	Personal	HDL	Fasting	-0.107937
P1	HDL	Fasting	PGLU	Fasting	-0.107792
P1	HEI	Habitual diet	Systolic	Personal	-0.105084
P1	HEI	Habitual diet	Liver fat probability	Personal	-0.104491
P1	GlycA 6h	Post-prandial	aMED	Habitual diet	-0.10329
P1	HFD	Habitual diet	PGLU	Fasting	-0.101314
P1	Liver fat probability	Personal	hPDI	Habitual diet	-0.0998648
P1	TRIG 6h	Post-prandial	hPDI	Habitual diet	-0.0997227
P1	CPEP	Fasting	oPDI	Habitual diet	-0.0992628
P1	GlycA	Fasting	Height	Personal	-0.0978249
P1	Visceral fat	Personal	oPDI	Habitual diet	-0.0977088
P1	HFD	Habitual diet	TRIG 6h	Post-prandial	-0.0967464
P1	HDL	Fasting	HFD	Habitual diet	-0.0955791
P1	Diastolic	Personal	hPDI	Habitual diet	-0.0950817
P1	Meal 77 GLU2h	Post-prandial	oPDI	Habitual diet	-0.0924938
P1	CHOL	Fasting	oPDI	Habitual diet	-0.0922957
P1	Systolic	Personal	hPDI	Habitual diet	-0.0922688
P1	Age	Personal	QUICKI	Personal	-0.0905407
P1	Diastolic	Personal	HFD	Habitual diet	-0.0897956
P1	HDL-D	Fasting	PGLU 6h	Post-prandial	-0.0891063
P1	CPEP	Fasting	Height	Personal	-0.0889892
P1	HDL-D 6h	Post-prandial	PGLU 6h	Post-prandial	-0.0877857
P1	Liver fat probability	Personal	oPDI	Habitual diet	-0.0873574
P1	BMI	Personal	CGM variation	Personal	-0.0867525
P1	Height	Personal	Meal 77 GLU2h	Post-prandial	-0.0865447
P1	GlycA 6h	Post-prandial	HFD	Habitual diet	-0.086532
P1	Visceral fat	Personal	aMED	Habitual diet	-0.0857696
P1	GlycA	Fasting	aMED	Habitual diet	-0.0856173
P1	BMI	Personal	aMED	Habitual diet	-0.0854266
P1	HFD	Habitual diet	Systolic	Personal	-0.0844657
P1	Meal 55 GLU2h	Post-prandial	QUICKI	Personal	-0.0781188
P1	Meal 77 GLU2h	Post-prandial	uPDI	Habitual diet	-0.0774935
P1	PGLU	Fasting	oPDI	Habitual diet	-0.0757744
P1	CHOL	Fasting	hPDI	Habitual diet	-0.0736809
P1	Meal 77 GLU2h	Post-prandial	PUFA%	Fasting	-0.0722207
P1	CHOL	Fasting	HDL-D 6h	Post-prandial	-0.071851
P1	CGM variation	Personal	PUFA%	Fasting	-0.0699488
P1	Height	Personal	Visceral fat	Personal	-0.0698244
P1	GlycA 6h	Post-prandial	oPDI	Habitual diet	-0.0681682
P1	Meal 66 GLU2h	Post-prandial	VLDL-D	Fasting	-0.0669225
P1	HFD	Habitual diet	TRIG	Fasting	-0.0657226
P1	GlycA	Fasting	HFD	Habitual diet	-0.0653254
P1	PGLU	Fasting	hPDI	Habitual diet	-0.0652027
P1	HFD	Habitual diet	Liver fat probability	Personal	-0.064842
P1	Meal 55 GLU2h	Post-prandial	aMED	Habitual diet	-0.0647425
P1	HbA1c%	Personal	Height	Personal	-0.0646904
P1	Liver fat probability	Personal	aMED	Habitual diet	-0.0631232
P1	oPDI	Habitual diet	uPDI	Habitual diet	-0.0625614
P1	HFD	Habitual diet	VLDL-D 6h	Post-prandial	-0.0619481
P1	CHOL	Fasting	HDL-D	Fasting	-0.0606075
P1	HEI	Habitual diet	PGLU	Fasting	-0.0594982
P1	Meal 66 GLU2h	Post-prandial	TRIG	Fasting	-0.0583629
P1	HFD	Habitual diet	Weight	Personal	-0.0578614
P1	HEI	Habitual diet	Meal 55 GLU2h	Post-prandial	-0.0561548
P1	HDL	Fasting	oPDI	Habitual diet	-0.0560627
P1	Meal 77 GLU2h	Post-prandial	QUICKI	Personal	-0.0559369
P1	Diastolic	Personal	oPDI	Habitual diet	-0.0552883
P1	Weight	Personal	oPDI	Habitual diet	-0.0552052
P1	HFD	Habitual diet	PGLU 6h	Post-prandial	-0.0546321
P1	HbA1c%	Personal	hPDI	Habitual diet	-0.0540554
P1	PGLU 6h	Post-prandial	hPDI	Habitual diet	-0.0535467
P1	HEI	Habitual diet	PGLU 6h	Post-prandial	-0.052261
P1	Meal 55 GLU2h	Post-prandial	oPDI	Habitual diet	-0.0517218
P1	BMI	Personal	Height	Personal	-0.050926
P1	CGM variation	Personal	Height	Personal	-0.0485309
P1	THR	Fasting	aMED	Habitual diet	-0.047638
P1	Meal 66 GLU2h	Post-prandial	uPDI	Habitual diet	-0.0466451
P1	HFD	Habitual diet	Meal 55 GLU2h	Post-prandial	-0.0452026
P1	GlycA 6h	Post-prandial	Meal 66 GLU2h	Post-prandial	-0.0449695
P1	PGLU	Fasting	aMED	Habitual diet	-0.0441198
P1	Systolic	Personal	oPDI	Habitual diet	-0.0437558
P1	Height	Personal	uPDI	Habitual diet	-0.0429724
P1	HDL-D 6h	Post-prandial	Meal 55 GLU2h	Post-prandial	-0.0425112
P1	Meal 55 GLU2h	Post-prandial	hPDI	Habitual diet	-0.0413781
P1	GlycA	Fasting	Meal 66 GLU2h	Post-prandial	-0.0367948
P1	GlycA	Fasting	oPDI	Habitual diet	-0.0367347
P1	Age	Personal	oPDI	Habitual diet	-0.0365836
P1	CGM variation	Personal	aMED	Habitual diet	-0.036084
P1	CGM variation	Personal	HFD	Habitual diet	-0.0346146
P1	HFD	Habitual diet	VLDL-D	Fasting	-0.0339186
P1	CHOL	Fasting	aMED	Habitual diet	-0.0337222
P1	CGM variation	Personal	Visceral fat	Personal	-0.033644
P1	Height	Personal	TRIG	Fasting	-0.0334144
P1	HFD	Habitual diet	Meal 66 GLU2h	Post-prandial	-0.0332619
P1	PGLU 6h	Post-prandial	aMED	Habitual diet	-0.0313571
P1	Weight	Personal	aMED	Habitual diet	-0.0294019
P1	CGM variation	Personal	HEI	Habitual diet	-0.0289557
P1	Age	Personal	HDL-D 6h	Post-prandial	-0.0288391
P1	Meal 77 GLU2h	Post-prandial	Weight	Personal	-0.0276276
P1	Diastolic	Personal	aMED	Habitual diet	-0.0271044
P1	CPEP	Fasting	Meal 66 GLU2h	Post-prandial	-0.0263787
P1	Meal 55 GLU2h	Post-prandial	VLDL-D	Fasting	-0.0256271
P1	Age	Personal	HDL-D	Fasting	-0.0223574
P1	Meal 66 GLU2h	Post-prandial	THR	Fasting	-0.0214443
P1	TRIG	Fasting	aMED	Habitual diet	-0.0212235
P1	VLDL-D 6h	Post-prandial	aMED	Habitual diet	-0.0204486
P1	HDL-D 6h	Post-prandial	Meal 77 GLU2h	Post-prandial	-0.0201566
P1	VLDL-D	Fasting	aMED	Habitual diet	-0.0196041
P1	HDL-D	Fasting	Meal 77 GLU2h	Post-prandial	-0.0194232
P1	HDL-D	Fasting	Meal 55 GLU2h	Post-prandial	-0.0184624
P1	HDL-D	Fasting	oPDI	Habitual diet	-0.0168202
P1	HFD	Habitual diet	Meal 77 GLU2h	Post-prandial	-0.0166378
P1	Age	Personal	HEI	Habitual diet	-0.0165355
P1	Meal 66 GLU2h	Post-prandial	PUFA%	Fasting	-0.0120745
P1	HDL-D 6h	Post-prandial	oPDI	Habitual diet	-0.0110311
P1	TRIG 6h	Post-prandial	oPDI	Habitual diet	-0.010875
P1	CGM variation	Personal	Liver fat probability	Personal	-0.0105508
P1	PGLU 6h	Post-prandial	oPDI	Habitual diet	-0.0104885
P1	VLDL-D 6h	Post-prandial	oPDI	Habitual diet	-0.00994388
P1	THR	Fasting	oPDI	Habitual diet	-0.00890751
P1	Diastolic	Personal	Height	Personal	-0.00869955
P1	Meal 66 GLU2h	Post-prandial	VLDL-D 6h	Post-prandial	-0.00773938
P1	CGM variation	Personal	VLDL-D	Fasting	-0.00742101
P1	HFD	Habitual diet	THR	Fasting	-0.00617215
P1	ASCVD	Personal	aMED	Habitual diet	-0.00572118
P1	HbA1c%	Personal	oPDI	Habitual diet	-0.00523406
P1	HEI	Habitual diet	Height	Personal	-0.00497979
P1	Weight	Personal	uPDI	Habitual diet	-0.00447463
P1	Meal 66 GLU2h	Post-prandial	aMED	Habitual diet	-0.00420036
P1	CGM variation	Personal	TRIG	Fasting	-0.00418616
P1	ASCVD	Personal	oPDI	Habitual diet	-0.00396929
P1	Meal 66 GLU2h	Post-prandial	Visceral fat	Personal	-0.00325627
P1	Systolic	Personal	aMED	Habitual diet	-0.00214083
P1	TRIG	Fasting	oPDI	Habitual diet	-0.00136012
P1	Liver fat probability	Personal	Meal 66 GLU2h	Post-prandial	0.00149161
P1	HDL	Fasting	PGLU 6h	Post-prandial	0.00197355
P1	ASCVD	Personal	hPDI	Habitual diet	0.00396166
P1	CHOL	Fasting	uPDI	Habitual diet	0.0066847
P1	CGM variation	Personal	Diastolic	Personal	0.00792494
P1	Height	Personal	hPDI	Habitual diet	0.00994747
P1	BMI	Personal	Meal 66 GLU2h	Post-prandial	0.0107111
P1	Meal 66 GLU2h	Post-prandial	oPDI	Habitual diet	0.0122866
P1	CGM variation	Personal	oPDI	Habitual diet	0.0127208
P1	HbA1c%	Personal	aMED	Habitual diet	0.0129271
P1	CGM variation	Personal	hPDI	Habitual diet	0.0138246
P1	VLDL-D	Fasting	oPDI	Habitual diet	0.0160122
P1	TRIG 6h	Post-prandial	aMED	Habitual diet	0.0167914
P1	CGM variation	Personal	uPDI	Habitual diet	0.0168847
P1	CGM variation	Personal	GlycA 6h	Post-prandial	0.0171255
P1	Meal 77 GLU2h	Post-prandial	aMED	Habitual diet	0.0175756
P1	BMI	Personal	uPDI	Habitual diet	0.018317
P1	HDL	Fasting	Meal 55 GLU2h	Post-prandial	0.0208676
P1	CGM variation	Personal	GlycA	Fasting	0.0242508
P1	HDL	Fasting	Meal 77 GLU2h	Post-prandial	0.0253529
P1	Meal 55 GLU2h	Post-prandial	Weight	Personal	0.0254284
P1	Liver fat probability	Personal	uPDI	Habitual diet	0.0254502
P1	Height	Personal	QUICKI	Personal	0.0255403
P1	HEI	Habitual diet	Meal 77 GLU2h	Post-prandial	0.0263044
P1	Meal 55 GLU2h	Post-prandial	VLDL-D 6h	Post-prandial	0.0269387
P1	Meal 77 GLU2h	Post-prandial	hPDI	Habitual diet	0.0272766
P1	HDL	Fasting	aMED	Habitual diet	0.0279018
P1	CGM variation	Personal	QUICKI	Personal	0.0291837
P1	Meal 55 GLU2h	Post-prandial	uPDI	Habitual diet	0.0293039
P1	BMI	Personal	Meal 77 GLU2h	Post-prandial	0.0314446
P1	HFD	Habitual diet	HbA1c%	Personal	0.0326529
P1	HEI	Habitual diet	Meal 66 GLU2h	Post-prandial	0.0329293
P1	ASCVD	Personal	uPDI	Habitual diet	0.033027
P1	Meal 77 GLU2h	Post-prandial	VLDL-D	Fasting	0.0356141
P1	HbA1c%	Personal	uPDI	Habitual diet	0.0358822
P1	PGLU	Fasting	uPDI	Habitual diet	0.037998
P1	Diastolic	Personal	Meal 66 GLU2h	Post-prandial	0.0384582
P1	HDL-D 6h	Post-prandial	aMED	Habitual diet	0.0386116
P1	Systolic	Personal	uPDI	Habitual diet	0.0386667
P1	Age	Personal	VLDL-D	Fasting	0.0416071
P1	CGM variation	Personal	CPEP	Fasting	0.0432132
P1	HDL-D	Fasting	aMED	Habitual diet	0.0432326
P1	PGLU 6h	Post-prandial	uPDI	Habitual diet	0.0461084
P1	Meal 77 GLU2h	Post-prandial	Systolic	Personal	0.0463126
P1	Diastolic	Personal	Meal 77 GLU2h	Post-prandial	0.0468129
P1	HDL-D	Fasting	HFD	Habitual diet	0.0473774
P1	Age	Personal	hPDI	Habitual diet	0.0479934
P1	CGM variation	Personal	VLDL-D 6h	Post-prandial	0.0485763
P1	Height	Personal	PGLU	Fasting	0.048662
P1	HDL-D 6h	Post-prandial	HFD	Habitual diet	0.0499622
P1	Liver fat probability	Personal	Meal 77 GLU2h	Post-prandial	0.0508099
P1	HFD	Habitual diet	QUICKI	Personal	0.0512464
P1	CGM variation	Personal	THR	Fasting	0.0519585
P1	Height	Personal	Liver fat probability	Personal	0.0524797
P1	CGM variation	Personal	HDL-D	Fasting	0.054174
P1	HDL-D	Fasting	Meal 66 GLU2h	Post-prandial	0.054493
P1	Meal 66 GLU2h	Post-prandial	Weight	Personal	0.0547989
P1	CGM variation	Personal	HDL-D 6h	Post-prandial	0.0552895
P1	PUFA%	Fasting	oPDI	Habitual diet	0.0555341
P1	Diastolic	Personal	uPDI	Habitual diet	0.0557547
P1	Meal 66 GLU2h	Post-prandial	TRIG 6h	Post-prandial	0.0576828
P1	Visceral fat	Personal	uPDI	Habitual diet	0.0586857
P1	ASCVD	Personal	Height	Personal	0.0589059
P1	Meal 55 GLU2h	Post-prandial	PGLU	Fasting	0.0596905
P1	TRIG 6h	Post-prandial	uPDI	Habitual diet	0.0622088
P1	CGM variation	Personal	Systolic	Personal	0.0626315
P1	HFD	Habitual diet	Height	Personal	0.0633125
P1	Meal 55 GLU2h	Post-prandial	TRIG	Fasting	0.0647977
P1	Meal 77 GLU2h	Post-prandial	VLDL-D 6h	Post-prandial	0.0667149
P1	Meal 66 GLU2h	Post-prandial	QUICKI	Personal	0.0716801
P1	Meal 77 GLU2h	Post-prandial	TRIG	Fasting	0.0722136
P1	Height	Personal	Meal 66 GLU2h	Post-prandial	0.0729631
P1	VLDL-D 6h	Post-prandial	uPDI	Habitual diet	0.0731513
P1	CGM variation	Personal	HDL	Fasting	0.0759645
P1	Meal 77 GLU2h	Post-prandial	THR	Fasting	0.0761515
P1	Height	Personal	TRIG 6h	Post-prandial	0.0767002
P1	PGLU 6h	Post-prandial	Weight	Personal	0.0787792
P1	Meal 66 GLU2h	Post-prandial	PGLU	Fasting	0.0800213
P1	Age	Personal	aMED	Habitual diet	0.0800673
P1	CGM variation	Personal	TRIG 6h	Post-prandial	0.0815897
P1	GlycA	Fasting	Meal 77 GLU2h	Post-prandial	0.0823639
P1	Height	Personal	THR	Fasting	0.0827259
P1	Meal 55 GLU2h	Post-prandial	TRIG 6h	Post-prandial	0.0829817
P1	HDL-D 6h	Post-prandial	Meal 66 GLU2h	Post-prandial	0.0835422
P1	Meal 66 GLU2h	Post-prandial	Systolic	Personal	0.0846914
P1	Height	Personal	oPDI	Habitual diet	0.0866052
P1	Meal 77 GLU2h	Post-prandial	Visceral fat	Personal	0.0870166
P1	HDL	Fasting	HEI	Habitual diet	0.0884879
P1	HbA1c%	Personal	Meal 66 GLU2h	Post-prandial	0.0892682
P1	QUICKI	Personal	oPDI	Habitual diet	0.0920637
P1	Meal 66 GLU2h	Post-prandial	hPDI	Habitual diet	0.0923733
P1	Height	Personal	aMED	Habitual diet	0.0930297
P1	Meal 55 GLU2h	Post-prandial	THR	Fasting	0.0988799
P1	CPEP	Fasting	Meal 55 GLU2h	Post-prandial	0.100344
P1	PGLU 6h	Post-prandial	VLDL-D	Fasting	0.101112
P1	GlycA 6h	Post-prandial	Meal 77 GLU2h	Post-prandial	0.10185
P1	Liver fat probability	Personal	PGLU 6h	Post-prandial	0.102099
P1	TRIG	Fasting	uPDI	Habitual diet	0.102492
P1	Diastolic	Personal	Meal 55 GLU2h	Post-prandial	0.104739
P1	HDL	Fasting	Meal 66 GLU2h	Post-prandial	0.106825
P1	Height	Personal	PUFA%	Fasting	0.107994
P1	CHOL	Fasting	Weight	Personal	0.108137
P1	Age	Personal	Weight	Personal	0.108648
P1	Meal 77 GLU2h	Post-prandial	TRIG 6h	Post-prandial	0.109005
P1	Height	Personal	Systolic	Personal	0.109698
P1	CPEP	Fasting	Meal 77 GLU2h	Post-prandial	0.111058
P1	VLDL-D	Fasting	uPDI	Habitual diet	0.112351
P1	Liver fat probability	Personal	Meal 55 GLU2h	Post-prandial	0.113156
P1	THR	Fasting	uPDI	Habitual diet	0.115871
P1	CHOL	Fasting	Meal 66 GLU2h	Post-prandial	0.116845
P1	BMI	Personal	Meal 55 GLU2h	Post-prandial	0.118846
P1	QUICKI	Personal	aMED	Habitual diet	0.128018
P1	PGLU 6h	Post-prandial	TRIG	Fasting	0.12826
P1	HDL	Fasting	hPDI	Habitual diet	0.129192
P1	Age	Personal	HDL	Fasting	0.131377
P1	HFD	Habitual diet	PUFA%	Fasting	0.134027
P1	CPEP	Fasting	uPDI	Habitual diet	0.135988
P1	Age	Personal	Meal 66 GLU2h	Post-prandial	0.139043
P1	PGLU 6h	Post-prandial	THR	Fasting	0.140066
P1	Meal 77 GLU2h	Post-prandial	PGLU	Fasting	0.140766
P1	HbA1c%	Personal	Weight	Personal	0.141233
P1	HDL-D	Fasting	HEI	Habitual diet	0.14356
P1	Height	Personal	VLDL-D	Fasting	0.144243
P1	GlycA 6h	Post-prandial	uPDI	Habitual diet	0.146254
P1	HbA1c%	Personal	Systolic	Personal	0.147021
P1	Liver fat probability	Personal	PGLU	Fasting	0.147796
P1	HDL-D 6h	Post-prandial	HEI	Habitual diet	0.151352
P1	CGM variation	Personal	PGLU	Fasting	0.151494
P1	PGLU 6h	Post-prandial	Systolic	Personal	0.152116
P1	GlycA 6h	Post-prandial	Meal 55 GLU2h	Post-prandial	0.152662
P1	Meal 55 GLU2h	Post-prandial	Systolic	Personal	0.152761
P1	Age	Personal	VLDL-D 6h	Post-prandial	0.153443
P1	PUFA%	Fasting	aMED	Habitual diet	0.154255
P1	CHOL	Fasting	Meal 77 GLU2h	Post-prandial	0.154882
P1	Age	Personal	TRIG	Fasting	0.155348
P1	Age	Personal	Liver fat probability	Personal	0.15606
P1	HDL-D	Fasting	hPDI	Habitual diet	0.156402
P1	GlycA	Fasting	uPDI	Habitual diet	0.157363
P1	BMI	Personal	PGLU 6h	Post-prandial	0.15808
P1	Meal 55 GLU2h	Post-prandial	Visceral fat	Personal	0.160761
P1	HbA1c%	Personal	TRIG	Fasting	0.161607
P1	Diastolic	Personal	HbA1c%	Personal	0.163461
P1	GlycA	Fasting	Meal 55 GLU2h	Post-prandial	0.164001
P1	HDL-D 6h	Post-prandial	hPDI	Habitual diet	0.166051
P1	Height	Personal	VLDL-D 6h	Post-prandial	0.166395
P1	Diastolic	Personal	PGLU 6h	Post-prandial	0.16701
P1	HbA1c%	Personal	VLDL-D	Fasting	0.170975
P1	Age	Personal	THR	Fasting	0.174945
P1	PGLU 6h	Post-prandial	VLDL-D 6h	Post-prandial	0.17596
P1	HbA1c%	Personal	Meal 77 GLU2h	Post-prandial	0.177445
P1	GlycA 6h	Post-prandial	PGLU 6h	Post-prandial	0.181943
P1	CHOL	Fasting	Liver fat probability	Personal	0.182028
P1	GlycA	Fasting	PGLU 6h	Post-prandial	0.182665
P1	PUFA%	Fasting	hPDI	Habitual diet	0.184701
P1	HEI	Habitual diet	QUICKI	Personal	0.185107
P1	ASCVD	Personal	Meal 77 GLU2h	Post-prandial	0.185259
P1	CHOL	Fasting	Meal 55 GLU2h	Post-prandial	0.186994
P1	CHOL	Fasting	VLDL-D 6h	Post-prandial	0.187308
P1	HbA1c%	Personal	Liver fat probability	Personal	0.189323
P1	CHOL	Fasting	Systolic	Personal	0.189727
P1	HbA1c%	Personal	Meal 55 GLU2h	Post-prandial	0.190032
P1	BMI	Personal	HbA1c%	Personal	0.191722
P1	CHOL	Fasting	Diastolic	Personal	0.19341
P1	CGM variation	Personal	CHOL	Fasting	0.193455
P1	Age	Personal	GlycA	Fasting	0.197942
P1	QUICKI	Personal	hPDI	Habitual diet	0.19806
P1	ASCVD	Personal	Meal 66 GLU2h	Post-prandial	0.204377
P1	BMI	Personal	CHOL	Fasting	0.207394
P1	HEI	Habitual diet	PUFA%	Fasting	0.209263
P1	CHOL	Fasting	PGLU 6h	Post-prandial	0.209798
P1	CPEP	Fasting	PGLU 6h	Post-prandial	0.211868
P1	Age	Personal	Meal 55 GLU2h	Post-prandial	0.220323
P1	CHOL	Fasting	VLDL-D	Fasting	0.220396
P1	CHOL	Fasting	HDL	Fasting	0.221169
P1	Age	Personal	Meal 77 GLU2h	Post-prandial	0.221347
P1	Diastolic	Personal	PGLU	Fasting	0.221455
P1	HbA1c%	Personal	VLDL-D 6h	Post-prandial	0.221897
P1	PGLU 6h	Post-prandial	TRIG 6h	Post-prandial	0.224678
P1	CPEP	Fasting	Systolic	Personal	0.227431
P1	HDL	Fasting	PUFA%	Fasting	0.228143
P1	CGM variation	Personal	HbA1c%	Personal	0.229495
P1	Age	Personal	CPEP	Fasting	0.230396
P1	Age	Personal	GlycA 6h	Post-prandial	0.234198
P1	HFD	Habitual diet	oPDI	Habitual diet	0.234538
P1	HbA1c%	Personal	PGLU 6h	Post-prandial	0.235091
P1	ASCVD	Personal	CGM variation	Personal	0.236174
P1	Age	Personal	BMI	Personal	0.237182
P1	Systolic	Personal	THR	Fasting	0.240595
P1	GlycA	Fasting	Systolic	Personal	0.241563
P1	Age	Personal	CGM variation	Personal	0.241571
P1	HFD	Habitual diet	hPDI	Habitual diet	0.241713
P1	PGLU 6h	Post-prandial	Visceral fat	Personal	0.241753
P1	Diastolic	Personal	THR	Fasting	0.245812
P1	CHOL	Fasting	CPEP	Fasting	0.247157
P1	Meal 77 GLU2h	Post-prandial	PGLU 6h	Post-prandial	0.25118
P1	Liver fat probability	Personal	Systolic	Personal	0.252265
P1	Age	Personal	TRIG 6h	Post-prandial	0.253769
P1	Age	Personal	PGLU 6h	Post-prandial	0.255712
P1	Systolic	Personal	TRIG	Fasting	0.256704
P1	HbA1c%	Personal	TRIG 6h	Post-prandial	0.257661
P1	Age	Personal	Diastolic	Personal	0.258069
P1	CHOL	Fasting	HbA1c%	Personal	0.259273
P1	Systolic	Personal	TRIG 6h	Post-prandial	0.260352
P1	GlycA 6h	Post-prandial	Systolic	Personal	0.260628
P1	GlycA	Fasting	PGLU	Fasting	0.260696
P1	Diastolic	Personal	TRIG 6h	Post-prandial	0.265236
P1	Meal 66 GLU2h	Post-prandial	Meal 77 GLU2h	Post-prandial	0.266175
P1	PGLU	Fasting	TRIG	Fasting	0.267907
P1	ASCVD	Personal	PGLU 6h	Post-prandial	0.270432
P1	CHOL	Fasting	PGLU	Fasting	0.273723
P1	PGLU	Fasting	TRIG 6h	Post-prandial	0.276641
P1	PGLU	Fasting	Systolic	Personal	0.278727
P1	HEI	Habitual diet	oPDI	Habitual diet	0.281972
P1	Diastolic	Personal	Liver fat probability	Personal	0.283061
P1	Diastolic	Personal	Weight	Personal	0.284368
P1	Systolic	Personal	VLDL-D	Fasting	0.286595
P1	PGLU	Fasting	VLDL-D 6h	Post-prandial	0.288633
P1	Diastolic	Personal	VLDL-D 6h	Post-prandial	0.290046
P1	PGLU	Fasting	THR	Fasting	0.29073
P1	HbA1c%	Personal	THR	Fasting	0.290843
P1	ASCVD	Personal	Liver fat probability	Personal	0.291906
P1	Systolic	Personal	VLDL-D 6h	Post-prandial	0.291993
P1	GlycA	Fasting	HbA1c%	Personal	0.293396
P1	PGLU	Fasting	VLDL-D	Fasting	0.293645
P1	GlycA 6h	Post-prandial	PGLU	Fasting	0.294976
P1	HDL	Fasting	QUICKI	Personal	0.295011
P1	Age	Personal	Systolic	Personal	0.295459
P1	Diastolic	Personal	TRIG	Fasting	0.296218
P1	CGM variation	Personal	PGLU 6h	Post-prandial	0.297693
P1	Diastolic	Personal	VLDL-D	Fasting	0.297879
P1	BMI	Personal	Systolic	Personal	0.299925
P1	HbA1c%	Personal	Visceral fat	Personal	0.301308
P1	CPEP	Fasting	Diastolic	Personal	0.303383
P1	PGLU	Fasting	Weight	Personal	0.307546
P1	ASCVD	Personal	VLDL-D	Fasting	0.310355
P1	ASCVD	Personal	Meal 55 GLU2h	Post-prandial	0.312572
P1	HEI	Habitual diet	HFD	Habitual diet	0.31353
P1	PGLU	Fasting	PGLU 6h	Post-prandial	0.313555
P1	GlycA 6h	Post-prandial	HbA1c%	Personal	0.314938
P1	Age	Personal	PGLU	Fasting	0.31494
P1	BMI	Personal	PGLU	Fasting	0.315172
P1	Diastolic	Personal	GlycA	Fasting	0.31852
P1	GlycA	Fasting	Weight	Personal	0.318798
P1	CHOL	Fasting	Visceral fat	Personal	0.320037
P1	Systolic	Personal	Weight	Personal	0.320961
P1	CPEP	Fasting	HbA1c%	Personal	0.32199
P1	Meal 55 GLU2h	Post-prandial	Meal 77 GLU2h	Post-prandial	0.328664
P1	TRIG	Fasting	Weight	Personal	0.332513
P1	BMI	Personal	Diastolic	Personal	0.335241
P1	Diastolic	Personal	GlycA 6h	Post-prandial	0.337157
P1	ASCVD	Personal	CPEP	Fasting	0.338953
P1	Systolic	Personal	Visceral fat	Personal	0.340165
P1	HFD	Habitual diet	aMED	Habitual diet	0.343168
P1	CHOL	Fasting	GlycA 6h	Post-prandial	0.343658
P1	Age	Personal	HbA1c%	Personal	0.344485
P1	ASCVD	Personal	HbA1c%	Personal	0.35344
P1	CHOL	Fasting	TRIG	Fasting	0.354158
P1	CHOL	Fasting	TRIG 6h	Post-prandial	0.355066
P1	ASCVD	Personal	PGLU	Fasting	0.35622
P1	CHOL	Fasting	GlycA	Fasting	0.357375
P1	TRIG 6h	Post-prandial	Weight	Personal	0.358043
P1	ASCVD	Personal	GlycA	Fasting	0.358754
P1	CGM variation	Personal	Meal 66 GLU2h	Post-prandial	0.360741
P1	BMI	Personal	TRIG 6h	Post-prandial	0.362878
P1	HDL-D	Fasting	QUICKI	Personal	0.364276
P1	Meal 55 GLU2h	Post-prandial	PGLU 6h	Post-prandial	0.364368
P1	ASCVD	Personal	GlycA 6h	Post-prandial	0.365367
P1	ASCVD	Personal	Weight	Personal	0.369026
P1	Meal 66 GLU2h	Post-prandial	PGLU 6h	Post-prandial	0.370583
P1	Meal 55 GLU2h	Post-prandial	Meal 66 GLU2h	Post-prandial	0.370697
P1	HbA1c%	Personal	PGLU	Fasting	0.372516
P1	HDL-D 6h	Post-prandial	QUICKI	Personal	0.374319
P1	PGLU	Fasting	Visceral fat	Personal	0.375313
P1	ASCVD	Personal	VLDL-D 6h	Post-prandial	0.376616
P1	ASCVD	Personal	TRIG	Fasting	0.382324
P1	GlycA 6h	Post-prandial	Weight	Personal	0.384802
P1	BMI	Personal	VLDL-D 6h	Post-prandial	0.393896
P1	Age	Personal	CHOL	Fasting	0.39511
P1	BMI	Personal	TRIG	Fasting	0.398012
P1	PUFA%	Fasting	QUICKI	Personal	0.400105
P1	CPEP	Fasting	Weight	Personal	0.40052
P1	ASCVD	Personal	BMI	Personal	0.402605
P1	THR	Fasting	Weight	Personal	0.403462
P1	Liver fat probability	Personal	THR	Fasting	0.404293
P1	CPEP	Fasting	THR	Fasting	0.404464
P1	BMI	Personal	THR	Fasting	0.410134
P1	CPEP	Fasting	Liver fat probability	Personal	0.411465
P1	HDL-D	Fasting	PUFA%	Fasting	0.414564
P1	BMI	Personal	GlycA	Fasting	0.414686
P1	CGM variation	Personal	Meal 55 GLU2h	Post-prandial	0.414806
P1	HDL-D 6h	Post-prandial	PUFA%	Fasting	0.415044
P1	ASCVD	Personal	Diastolic	Personal	0.417069
P1	GlycA	Fasting	Liver fat probability	Personal	0.418085
P1	Age	Personal	Visceral fat	Personal	0.419304
P1	BMI	Personal	VLDL-D	Fasting	0.42052
P1	Diastolic	Personal	Visceral fat	Personal	0.42102
P1	Liver fat probability	Personal	TRIG 6h	Post-prandial	0.422921
P1	VLDL-D 6h	Post-prandial	Weight	Personal	0.431638
P1	CPEP	Fasting	VLDL-D 6h	Post-prandial	0.435182
P1	CPEP	Fasting	TRIG 6h	Post-prandial	0.436291
P1	ASCVD	Personal	TRIG 6h	Post-prandial	0.439002
P1	Liver fat probability	Personal	VLDL-D 6h	Post-prandial	0.440702
P1	CPEP	Fasting	PGLU	Fasting	0.443866
P1	VLDL-D	Fasting	Weight	Personal	0.446115
P1	GlycA	Fasting	VLDL-D 6h	Post-prandial	0.450208
P1	hPDI	Habitual diet	oPDI	Habitual diet	0.451088
P1	Liver fat probability	Personal	VLDL-D	Fasting	0.455676
P1	aMED	Habitual diet	hPDI	Habitual diet	0.458772
P1	Height	Personal	Weight	Personal	0.460132
P1	GlycA 6h	Post-prandial	Liver fat probability	Personal	0.460845
P1	Liver fat probability	Personal	TRIG	Fasting	0.462572
P1	CPEP	Fasting	VLDL-D	Fasting	0.469288
P1	ASCVD	Personal	Systolic	Personal	0.473464
P1	CGM variation	Personal	Meal 77 GLU2h	Post-prandial	0.477939
P1	CHOL	Fasting	THR	Fasting	0.482755
P1	aMED	Habitual diet	oPDI	Habitual diet	0.483864
P1	GlycA	Fasting	TRIG 6h	Post-prandial	0.487277
P1	TRIG	Fasting	Visceral fat	Personal	0.487374
P1	TRIG 6h	Post-prandial	Visceral fat	Personal	0.489177
P1	CPEP	Fasting	TRIG	Fasting	0.489985
P1	BMI	Personal	GlycA 6h	Post-prandial	0.491147
P1	VLDL-D	Fasting	Visceral fat	Personal	0.491467
P1	CPEP	Fasting	GlycA	Fasting	0.493525
P1	VLDL-D 6h	Post-prandial	Visceral fat	Personal	0.495987
P1	GlycA	Fasting	THR	Fasting	0.501609
P1	THR	Fasting	Visceral fat	Personal	0.502452
P1	ASCVD	Personal	THR	Fasting	0.505396
P1	GlycA 6h	Post-prandial	VLDL-D 6h	Post-prandial	0.507443
P1	BMI	Personal	CPEP	Fasting	0.512159
P1	CPEP	Fasting	GlycA 6h	Post-prandial	0.515817
P1	GlycA 6h	Post-prandial	THR	Fasting	0.518212
P1	HEI	Habitual diet	aMED	Habitual diet	0.527993
P1	GlycA 6h	Post-prandial	TRIG 6h	Post-prandial	0.541512
P1	GlycA 6h	Post-prandial	VLDL-D	Fasting	0.543838
P1	THR	Fasting	TRIG	Fasting	0.54424
P1	GlycA	Fasting	VLDL-D	Fasting	0.548601
P1	THR	Fasting	TRIG 6h	Post-prandial	0.550713
P1	GlycA	Fasting	Visceral fat	Personal	0.554482
P1	ASCVD	Personal	CHOL	Fasting	0.554572
P1	ASCVD	Personal	Visceral fat	Personal	0.558471
P1	THR	Fasting	VLDL-D 6h	Post-prandial	0.575498
P1	GlycA 6h	Post-prandial	TRIG	Fasting	0.579507
P1	GlycA	Fasting	TRIG	Fasting	0.587469
P1	CPEP	Fasting	Visceral fat	Personal	0.599881
P1	GlycA 6h	Post-prandial	Visceral fat	Personal	0.620291
P1	HEI	Habitual diet	hPDI	Habitual diet	0.623859
P1	Liver fat probability	Personal	Visceral fat	Personal	0.633858
P1	TRIG	Fasting	VLDL-D 6h	Post-prandial	0.649151
P1	Liver fat probability	Personal	Weight	Personal	0.653085
P1	THR	Fasting	VLDL-D	Fasting	0.653192
P1	BMI	Personal	Liver fat probability	Personal	0.704478
P1	Visceral fat	Personal	Weight	Personal	0.709669
P1	TRIG	Fasting	TRIG 6h	Post-prandial	0.711925
P1	Diastolic	Personal	Systolic	Personal	0.72607
P1	TRIG 6h	Post-prandial	VLDL-D	Fasting	0.738898
P1	ASCVD	Personal	Age	Personal	0.763386
P1	TRIG	Fasting	VLDL-D	Fasting	0.791511
P1	HDL	Fasting	HDL-D 6h	Post-prandial	0.792817
P1	HDL	Fasting	HDL-D	Fasting	0.811673
P1	VLDL-D	Fasting	VLDL-D 6h	Post-prandial	0.830841
P1	BMI	Personal	Weight	Personal	0.833553
P1	BMI	Personal	Visceral fat	Personal	0.861721
P1	TRIG 6h	Post-prandial	VLDL-D 6h	Post-prandial	0.905828
P1	GlycA	Fasting	GlycA 6h	Post-prandial	0.907692
P1	HDL-D	Fasting	HDL-D 6h	Post-prandial	0.976961
P2	HDL-D	Fasting	VLDL-D	Fasting	-0.746518
P2	HDL-D	Fasting	THR	Fasting	-0.733065
P2	HDL	Fasting	THR	Fasting	-0.686877
P2	PUFA%	Fasting	TRIG	Fasting	-0.65013
P2	HDL-D	Fasting	Weight	Personal	-0.539966
P2	HDL-D	Fasting	TRIG	Fasting	-0.529665
P2	HDL	Fasting	VLDL-D	Fasting	-0.517411
P2	GlycA	Fasting	HDL-D	Fasting	-0.516797
P2	CPEP	Fasting	HDL-D	Fasting	-0.506087
P2	BMI	Personal	HDL-D	Fasting	-0.498838
P2	BMI	Personal	HDL-D	Fasting	-0.49813
P2	HDL	Fasting	Weight	Personal	-0.480058
P2	BMI	Personal	HDL	Fasting	-0.435465
P2	BMI	Personal	HDL	Fasting	-0.433933
P2	PUFA%	Fasting	VLDL-D	Fasting	-0.433204
P2	HDL-D	Fasting	TRIG 6h	Post-prandial	-0.418165
P2	GlycA	Fasting	PUFA%	Fasting	-0.415046
P2	CPEP	Fasting	HDL	Fasting	-0.409485
P2	PUFA%	Fasting	TRIG 6h	Post-prandial	-0.376185
P2	HEI	Habitual diet	uPDI	Habitual diet	-0.3578
P2	HDL	Fasting	TRIG	Fasting	-0.350127
P2	GlycA	Fasting	HDL	Fasting	-0.334214
P2	hPDI	Habitual diet	uPDI	Habitual diet	-0.328256
P2	CPEP	Fasting	PUFA%	Fasting	-0.326084
P2	ASCVD	Personal	HDL-D	Fasting	-0.307504
P2	HDL	Fasting	TRIG 6h	Post-prandial	-0.278098
P2	HDL-D	Fasting	PGLU	Fasting	-0.277025
P2	BMI	Personal	PUFA%	Fasting	-0.265173
P2	BMI	Personal	PUFA%	Fasting	-0.261917
P2	Weight	Personal	hPDI	Habitual diet	-0.257082
P2	BMI	Personal	hPDI	Habitual diet	-0.256773
P2	BMI	Personal	hPDI	Habitual diet	-0.253984
P2	HDL-D	Fasting	HbA1c%	Personal	-0.247388
P2	PUFA%	Fasting	THR	Fasting	-0.213881
P2	ASCVD	Personal	PUFA%	Fasting	-0.211248
P2	HEI	Habitual diet	Weight	Personal	-0.206968
P2	BMI	Personal	HEI	Habitual diet	-0.20569
P2	BMI	Personal	HEI	Habitual diet	-0.205564
P2	GlycA	Fasting	hPDI	Habitual diet	-0.197453
P2	PGLU	Fasting	PUFA%	Fasting	-0.197266
P2	PUFA%	Fasting	Weight	Personal	-0.190801
P2	HDL	Fasting	PGLU	Fasting	-0.187081
P2	HDL-D	Fasting	Height	Personal	-0.184414
P2	ASCVD	Personal	HDL	Fasting	-0.177972
P2	HDL	Fasting	Height	Personal	-0.176895
P2	THR	Fasting	hPDI	Habitual diet	-0.171746
P2	Weight	Personal	oPDI	Habitual diet	-0.170286
P2	BMI	Personal	oPDI	Habitual diet	-0.166434
P2	Age	Personal	PUFA%	Fasting	-0.166205
P2	BMI	Personal	oPDI	Habitual diet	-0.162677
P2	CPEP	Fasting	HEI	Habitual diet	-0.160115
P2	GlycA	Fasting	HEI	Habitual diet	-0.159767
P2	HDL	Fasting	uPDI	Habitual diet	-0.159269
P2	HEI	Habitual diet	THR	Fasting	-0.158421
P2	VLDL-D	Fasting	hPDI	Habitual diet	-0.158023
P2	Meal 66 GLU2h	Post-prandial	uPDI	Habitual diet	-0.156678
P2	CPEP	Fasting	hPDI	Habitual diet	-0.151939
P2	CHOL	Fasting	PUFA%	Fasting	-0.150751
P2	HbA1c%	Personal	PUFA%	Fasting	-0.148604
P2	HDL-D	Fasting	uPDI	Habitual diet	-0.14548
P2	CHOL	Fasting	Height	Personal	-0.13874
P2	Meal 55 GLU2h	Post-prandial	PUFA%	Fasting	-0.132756
P2	BMI	Personal	CGM variation	Personal	-0.131882
P2	BMI	Personal	CGM variation	Personal	-0.130367
P2	GlycA	Fasting	Height	Personal	-0.129159
P2	Age	Personal	Height	Personal	-0.128548
P2	CGM variation	Personal	PUFA%	Fasting	-0.127778
P2	Meal 77 GLU2h	Post-prandial	PUFA%	Fasting	-0.121155
P2	THR	Fasting	oPDI	Habitual diet	-0.119081
P2	Age	Personal	uPDI	Habitual diet	-0.117792
P2	CHOL	Fasting	oPDI	Habitual diet	-0.115915
P2	CGM variation	Personal	Weight	Personal	-0.113465
P2	HEI	Habitual diet	VLDL-D	Fasting	-0.112714
P2	GlycA	Fasting	oPDI	Habitual diet	-0.108238
P2	TRIG	Fasting	hPDI	Habitual diet	-0.10678
P2	CGM variation	Personal	uPDI	Habitual diet	-0.105974
P2	Meal 77 GLU2h	Post-prandial	oPDI	Habitual diet	-0.104388
P2	HDL	Fasting	HbA1c%	Personal	-0.103217
P2	VLDL-D	Fasting	oPDI	Habitual diet	-0.0957988
P2	HDL-D	Fasting	Meal 55 GLU2h	Post-prandial	-0.084776
P2	Meal 55 GLU2h	Post-prandial	oPDI	Habitual diet	-0.0846802
P2	PGLU	Fasting	hPDI	Habitual diet	-0.0824853
P2	CPEP	Fasting	oPDI	Habitual diet	-0.0817492
P2	TRIG	Fasting	oPDI	Habitual diet	-0.0805384
P2	Meal 77 GLU2h	Post-prandial	uPDI	Habitual diet	-0.0767146
P2	TRIG 6h	Post-prandial	hPDI	Habitual diet	-0.0763322
P2	HEI	Habitual diet	TRIG	Fasting	-0.0759547
P2	HEI	Habitual diet	PGLU	Fasting	-0.075595
P2	HEI	Habitual diet	HbA1c%	Personal	-0.0755498
P2	PGLU	Fasting	oPDI	Habitual diet	-0.0711402
P2	Height	Personal	TRIG 6h	Post-prandial	-0.0703576
P2	PUFA%	Fasting	uPDI	Habitual diet	-0.0703192
P2	BMI	Personal	Meal 66 GLU2h	Post-prandial	-0.0698638
P2	TRIG 6h	Post-prandial	oPDI	Habitual diet	-0.069144
P2	ASCVD	Personal	uPDI	Habitual diet	-0.0677088
P2	BMI	Personal	Meal 66 GLU2h	Post-prandial	-0.0656853
P2	HbA1c%	Personal	Height	Personal	-0.06452
P2	Age	Personal	HDL-D	Fasting	-0.0598909
P2	Height	Personal	Meal 55 GLU2h	Post-prandial	-0.0581942
P2	Height	Personal	Meal 77 GLU2h	Post-prandial	-0.0574247
P2	CPEP	Fasting	Height	Personal	-0.0573305
P2	CHOL	Fasting	uPDI	Habitual diet	-0.0545714
P2	HEI	Habitual diet	TRIG 6h	Post-prandial	-0.0530783
P2	HbA1c%	Personal	hPDI	Habitual diet	-0.0513173
P2	Meal 66 GLU2h	Post-prandial	Weight	Personal	-0.0503946
P2	BMI	Personal	Height	Personal	-0.0441646
P2	BMI	Personal	Height	Personal	-0.0440068
P2	CHOL	Fasting	HEI	Habitual diet	-0.0439582
P2	HDL-D	Fasting	Meal 77 GLU2h	Post-prandial	-0.0416549
P2	Height	Personal	hPDI	Habitual diet	-0.040595
P2	Meal 66 GLU2h	Post-prandial	PUFA%	Fasting	-0.0378181
P2	oPDI	Habitual diet	uPDI	Habitual diet	-0.036679
P2	HbA1c%	Personal	oPDI	Habitual diet	-0.0359793
P2	Height	Personal	oPDI	Habitual diet	-0.0333228
P2	Meal 66 GLU2h	Post-prandial	oPDI	Habitual diet	-0.0318894
P2	Meal 55 GLU2h	Post-prandial	uPDI	Habitual diet	-0.0313663
P2	HEI	Habitual diet	Height	Personal	-0.0299359
P2	HEI	Habitual diet	Meal 55 GLU2h	Post-prandial	-0.0287447
P2	ASCVD	Personal	Height	Personal	-0.0275413
P2	CGM variation	Personal	Height	Personal	-0.0248087
P2	HDL	Fasting	Meal 55 GLU2h	Post-prandial	-0.0239913
P2	ASCVD	Personal	oPDI	Habitual diet	-0.0142783
P2	Height	Personal	TRIG	Fasting	-0.0131418
P2	Height	Personal	uPDI	Habitual diet	-0.0130723
P2	GlycA	Fasting	Meal 66 GLU2h	Post-prandial	-0.0129053
P2	CGM variation	Personal	oPDI	Habitual diet	-0.0128781
P2	Meal 77 GLU2h	Post-prandial	Weight	Personal	-0.0111903
P2	CGM variation	Personal	HDL-D	Fasting	-0.0052567
P2	Meal 55 GLU2h	Post-prandial	hPDI	Habitual diet	-0.00478643
P2	Height	Personal	Meal 66 GLU2h	Post-prandial	-0.0020199
P2	CPEP	Fasting	Meal 66 GLU2h	Post-prandial	0.0028616
P2	HEI	Habitual diet	Meal 77 GLU2h	Post-prandial	0.00375
P2	BMI	Personal	Meal 77 GLU2h	Post-prandial	0.00642059
P2	BMI	Personal	Meal 77 GLU2h	Post-prandial	0.00752085
P2	HbA1c%	Personal	uPDI	Habitual diet	0.0104589
P2	PGLU	Fasting	uPDI	Habitual diet	0.017925
P2	CGM variation	Personal	THR	Fasting	0.0189676
P2	HDL-D	Fasting	Meal 66 GLU2h	Post-prandial	0.0216986
P2	CHOL	Fasting	HDL-D	Fasting	0.0239242
P2	Meal 66 GLU2h	Post-prandial	THR	Fasting	0.0265425
P2	Meal 66 GLU2h	Post-prandial	TRIG	Fasting	0.0289391
P2	CGM variation	Personal	GlycA	Fasting	0.0334985
P2	HDL	Fasting	Meal 77 GLU2h	Post-prandial	0.0335274
P2	CHOL	Fasting	hPDI	Habitual diet	0.0348205
P2	CHOL	Fasting	Weight	Personal	0.034922
P2	ASCVD	Personal	HEI	Habitual diet	0.0398425
P2	CGM variation	Personal	CPEP	Fasting	0.0407652
P2	Age	Personal	oPDI	Habitual diet	0.0413362
P2	PUFA%	Fasting	oPDI	Habitual diet	0.0424724
P2	Meal 55 GLU2h	Post-prandial	Weight	Personal	0.0458676
P2	Meal 66 GLU2h	Post-prandial	VLDL-D	Fasting	0.0504372
P2	HDL-D	Fasting	oPDI	Habitual diet	0.0506429
P2	Height	Personal	PGLU	Fasting	0.0507712
P2	HDL	Fasting	oPDI	Habitual diet	0.0515167
P2	CGM variation	Personal	HEI	Habitual diet	0.0521105
P2	PUFA%	Fasting	hPDI	Habitual diet	0.0638589
P2	Meal 66 GLU2h	Post-prandial	PGLU	Fasting	0.0645118
P2	Meal 77 GLU2h	Post-prandial	hPDI	Habitual diet	0.0671038
P2	Age	Personal	HDL	Fasting	0.0724553
P2	BMI	Personal	Meal 55 GLU2h	Post-prandial	0.0725821
P2	BMI	Personal	Meal 55 GLU2h	Post-prandial	0.0729951
P2	CGM variation	Personal	HDL	Fasting	0.0734435
P2	Height	Personal	THR	Fasting	0.0763128
P2	CGM variation	Personal	VLDL-D	Fasting	0.0805719
P2	GlycA	Fasting	Meal 77 GLU2h	Post-prandial	0.0818338
P2	CPEP	Fasting	Meal 77 GLU2h	Post-prandial	0.0866414
P2	Age	Personal	Weight	Personal	0.0896677
P2	HEI	Habitual diet	PUFA%	Fasting	0.0922863
P2	HEI	Habitual diet	Meal 66 GLU2h	Post-prandial	0.0941061
P2	CGM variation	Personal	PGLU	Fasting	0.0944936
P2	TRIG 6h	Post-prandial	uPDI	Habitual diet	0.0949648
P2	Height	Personal	PUFA%	Fasting	0.0965904
P2	Height	Personal	VLDL-D	Fasting	0.0990017
P2	Age	Personal	HEI	Habitual diet	0.101592
P2	HDL	Fasting	Meal 66 GLU2h	Post-prandial	0.108327
P2	Meal 77 GLU2h	Post-prandial	THR	Fasting	0.108729
P2	ASCVD	Personal	hPDI	Habitual diet	0.109434
P2	BMI	Personal	CHOL	Fasting	0.112498
P2	Meal 77 GLU2h	Post-prandial	VLDL-D	Fasting	0.112564
P2	TRIG	Fasting	uPDI	Habitual diet	0.113535
P2	Meal 55 GLU2h	Post-prandial	THR	Fasting	0.113588
P2	CGM variation	Personal	hPDI	Habitual diet	0.113707
P2	HDL	Fasting	PUFA%	Fasting	0.113977
P2	BMI	Personal	CHOL	Fasting	0.114046
P2	CHOL	Fasting	Meal 55 GLU2h	Post-prandial	0.114893
P2	Weight	Personal	uPDI	Habitual diet	0.115531
P2	THR	Fasting	uPDI	Habitual diet	0.115657
P2	CGM variation	Personal	TRIG	Fasting	0.119689
P2	Meal 77 GLU2h	Post-prandial	TRIG	Fasting	0.12168
P2	CGM variation	Personal	CHOL	Fasting	0.12388
P2	HDL	Fasting	HEI	Habitual diet	0.126726
P2	Age	Personal	VLDL-D	Fasting	0.127308
P2	HDL-D	Fasting	HEI	Habitual diet	0.12971
P2	BMI	Personal	uPDI	Habitual diet	0.130014
P2	Meal 66 GLU2h	Post-prandial	hPDI	Habitual diet	0.132927
P2	CHOL	Fasting	CPEP	Fasting	0.133309
P2	BMI	Personal	uPDI	Habitual diet	0.133815
P2	CPEP	Fasting	uPDI	Habitual diet	0.135803
P2	CPEP	Fasting	Meal 55 GLU2h	Post-prandial	0.138385
P2	Meal 77 GLU2h	Post-prandial	TRIG 6h	Post-prandial	0.140706
P2	Meal 55 GLU2h	Post-prandial	VLDL-D	Fasting	0.140813
P2	VLDL-D	Fasting	uPDI	Habitual diet	0.14272
P2	Meal 55 GLU2h	Post-prandial	TRIG	Fasting	0.144178
P2	Meal 77 GLU2h	Post-prandial	PGLU	Fasting	0.145905
P2	GlycA	Fasting	uPDI	Habitual diet	0.157763
P2	Meal 66 GLU2h	Post-prandial	TRIG 6h	Post-prandial	0.158768
P2	CHOL	Fasting	Meal 66 GLU2h	Post-prandial	0.161772
P2	Meal 55 GLU2h	Post-prandial	PGLU	Fasting	0.166028
P2	GlycA	Fasting	Meal 55 GLU2h	Post-prandial	0.16723
P2	Age	Personal	BMI	Personal	0.171478
P2	CGM variation	Personal	TRIG 6h	Post-prandial	0.175822
P2	CHOL	Fasting	Meal 77 GLU2h	Post-prandial	0.176081
P2	Age	Personal	BMI	Personal	0.176916
P2	HDL-D	Fasting	PUFA%	Fasting	0.177012
P2	HDL-D	Fasting	hPDI	Habitual diet	0.185746
P2	Meal 55 GLU2h	Post-prandial	TRIG 6h	Post-prandial	0.188913
P2	Age	Personal	Meal 55 GLU2h	Post-prandial	0.189725
P2	Age	Personal	THR	Fasting	0.189918
P2	HbA1c%	Personal	Weight	Personal	0.191915
P2	ASCVD	Personal	Meal 66 GLU2h	Post-prandial	0.196389
P2	CHOL	Fasting	PGLU	Fasting	0.199911
P2	Age	Personal	TRIG	Fasting	0.201822
P2	Age	Personal	GlycA	Fasting	0.205291
P2	Age	Personal	hPDI	Habitual diet	0.20737
P2	HDL	Fasting	hPDI	Habitual diet	0.214431
P2	Age	Personal	CGM variation	Personal	0.214744
P2	HbA1c%	Personal	Meal 77 GLU2h	Post-prandial	0.216045
P2	TRIG 6h	Post-prandial	Weight	Personal	0.216162
P2	ASCVD	Personal	CGM variation	Personal	0.21837
P2	HbA1c%	Personal	Meal 66 GLU2h	Post-prandial	0.218526
P2	CHOL	Fasting	VLDL-D	Fasting	0.222256
P2	Age	Personal	CPEP	Fasting	0.224918
P2	Age	Personal	Meal 66 GLU2h	Post-prandial	0.226471
P2	ASCVD	Personal	Meal 55 GLU2h	Post-prandial	0.228641
P2	HbA1c%	Personal	Meal 55 GLU2h	Post-prandial	0.234413
P2	BMI	Personal	HbA1c%	Personal	0.236802
P2	BMI	Personal	HbA1c%	Personal	0.238533
P2	PGLU	Fasting	TRIG 6h	Post-prandial	0.239602
P2	CHOL	Fasting	HbA1c%	Personal	0.246387
P2	HbA1c%	Personal	TRIG	Fasting	0.252246
P2	ASCVD	Personal	Weight	Personal	0.258154
P2	Age	Personal	Meal 77 GLU2h	Post-prandial	0.261967
P2	Age	Personal	TRIG 6h	Post-prandial	0.268393
P2	CGM variation	Personal	HbA1c%	Personal	0.269367
P2	HbA1c%	Personal	VLDL-D	Fasting	0.270471
P2	HbA1c%	Personal	THR	Fasting	0.271706
P2	ASCVD	Personal	Meal 77 GLU2h	Post-prandial	0.276505
P2	CHOL	Fasting	GlycA	Fasting	0.278582
P2	PGLU	Fasting	TRIG	Fasting	0.280454
P2	BMI	Personal	TRIG 6h	Post-prandial	0.28115
P2	BMI	Personal	TRIG 6h	Post-prandial	0.281604
P2	CHOL	Fasting	TRIG 6h	Post-prandial	0.290164
P2	PGLU	Fasting	VLDL-D	Fasting	0.291518
P2	GlycA	Fasting	PGLU	Fasting	0.291916
P2	GlycA	Fasting	HbA1c%	Personal	0.296859
P2	ASCVD	Personal	BMI	Personal	0.301183
P2	ASCVD	Personal	BMI	Personal	0.304094
P2	CHOL	Fasting	HDL	Fasting	0.308889
P2	CPEP	Fasting	HbA1c%	Personal	0.315025
P2	Age	Personal	PGLU	Fasting	0.31687
P2	HbA1c%	Personal	TRIG 6h	Post-prandial	0.317808
P2	PGLU	Fasting	THR	Fasting	0.326931
P2	CHOL	Fasting	TRIG	Fasting	0.32975
P2	PGLU	Fasting	Weight	Personal	0.335666
P2	Age	Personal	CHOL	Fasting	0.344353
P2	ASCVD	Personal	GlycA	Fasting	0.345404
P2	ASCVD	Personal	VLDL-D	Fasting	0.34972
P2	BMI	Personal	PGLU	Fasting	0.356018
P2	BMI	Personal	PGLU	Fasting	0.357065
P2	TRIG	Fasting	Weight	Personal	0.368492
P2	ASCVD	Personal	CPEP	Fasting	0.372164
P2	ASCVD	Personal	TRIG	Fasting	0.377427
P2	CPEP	Fasting	TRIG 6h	Post-prandial	0.379846
P2	ASCVD	Personal	TRIG 6h	Post-prandial	0.392002
P2	Age	Personal	HbA1c%	Personal	0.403507
P2	Meal 66 GLU2h	Post-prandial	Meal 77 GLU2h	Post-prandial	0.405425
P2	BMI	Personal	TRIG	Fasting	0.406126
P2	ASCVD	Personal	PGLU	Fasting	0.409568
P2	BMI	Personal	TRIG	Fasting	0.409958
P2	Height	Personal	Weight	Personal	0.413548
P2	HbA1c%	Personal	PGLU	Fasting	0.422496
P2	CHOL	Fasting	THR	Fasting	0.424105
P2	ASCVD	Personal	CHOL	Fasting	0.427016
P2	BMI	Personal	VLDL-D	Fasting	0.448721
P2	GlycA	Fasting	TRIG 6h	Post-prandial	0.450065
P2	GlycA	Fasting	Weight	Personal	0.451165
P2	CPEP	Fasting	PGLU	Fasting	0.451242
P2	BMI	Personal	VLDL-D	Fasting	0.453044
P2	ASCVD	Personal	HbA1c%	Personal	0.458767
P2	HEI	Habitual diet	oPDI	Habitual diet	0.460696
P2	VLDL-D	Fasting	Weight	Personal	0.461578
P2	Meal 55 GLU2h	Post-prandial	Meal 66 GLU2h	Post-prandial	0.468735
P2	THR	Fasting	Weight	Personal	0.473053
P2	CPEP	Fasting	THR	Fasting	0.475234
P2	THR	Fasting	TRIG 6h	Post-prandial	0.482108
P2	BMI	Personal	THR	Fasting	0.482794
P2	BMI	Personal	THR	Fasting	0.482879
P2	ASCVD	Personal	THR	Fasting	0.491066
P2	CGM variation	Personal	Meal 55 GLU2h	Post-prandial	0.514473
P2	GlycA	Fasting	THR	Fasting	0.516713
P2	CPEP	Fasting	VLDL-D	Fasting	0.521221
P2	Meal 55 GLU2h	Post-prandial	Meal 77 GLU2h	Post-prandial	0.52597
P2	CPEP	Fasting	TRIG	Fasting	0.528723
P2	CPEP	Fasting	Weight	Personal	0.530104
P2	CGM variation	Personal	Meal 77 GLU2h	Post-prandial	0.53379
P2	TRIG 6h	Post-prandial	VLDL-D	Fasting	0.537584
P2	CGM variation	Personal	Meal 66 GLU2h	Post-prandial	0.560502
P2	BMI	Personal	GlycA	Fasting	0.56542
P2	BMI	Personal	GlycA	Fasting	0.56575
P2	THR	Fasting	TRIG	Fasting	0.576778
P2	hPDI	Habitual diet	oPDI	Habitual diet	0.585078
P2	TRIG	Fasting	TRIG 6h	Post-prandial	0.59565
P2	HEI	Habitual diet	hPDI	Habitual diet	0.596483
P2	CPEP	Fasting	GlycA	Fasting	0.597314
P2	BMI	Personal	CPEP	Fasting	0.619139
P2	BMI	Personal	CPEP	Fasting	0.619375
P2	GlycA	Fasting	VLDL-D	Fasting	0.634809
P2	THR	Fasting	VLDL-D	Fasting	0.664964
P2	GlycA	Fasting	TRIG	Fasting	0.679727
P2	HDL	Fasting	HDL-D	Fasting	0.797015
P2	TRIG	Fasting	VLDL-D	Fasting	0.828315
P2	BMI	Personal	Weight	Personal	0.859444
P2	BMI	Personal	Weight	Personal	0.869509
P2	ASCVD	Personal	Age	Personal	0.875603
P3_UK22A	HDL	Fasting	THR	Fasting	-0.760781
P3_UK22A	ASCVD 6h	Personal	HDL 6h	Post-prandial	-0.679358
P3_UK22A	ASCVD	Personal	HDL	Fasting	-0.674012
P3_UK22A	HDL 6h	Post-prandial	THR	Fasting	-0.596566
P3_UK22A	ASCVD	Personal	HDL 6h	Post-prandial	-0.566996
P3_UK22A	ASCVD 6h	Personal	HDL	Fasting	-0.526716
P3_UK22A	HDL 6h	Post-prandial	Weight	Personal	-0.415158
P3_UK22A	HDL 6h	Post-prandial	TRIG 6h	Post-prandial	-0.401936
P3_UK22A	HDL	Fasting	Weight	Personal	-0.396219
P3_UK22A	HDL 6h	Post-prandial	TRIG	Fasting	-0.392665
P3_UK22A	HDL	Fasting	TRIG 6h	Post-prandial	-0.372798
P3_UK22A	hPDI	Habitual diet	uPDI	Habitual diet	-0.36595
P3_UK22A	BMI	Personal	HDL 6h	Post-prandial	-0.332648
P3_UK22A	HDL	Fasting	TRIG	Fasting	-0.331398
P3_UK22A	HEI	Habitual diet	uPDI	Habitual diet	-0.323847
P3_UK22A	Weight	Personal	hPDI	Habitual diet	-0.322622
P3_UK22A	BMI	Personal	HDL	Fasting	-0.320161
P3_UK22A	BMI	Personal	hPDI	Habitual diet	-0.300452
P3_UK22A	BMI	Personal	HEI	Habitual diet	-0.273421
P3_UK22A	Age	Personal	uPDI	Habitual diet	-0.260213
P3_UK22A	HEI	Habitual diet	Weight	Personal	-0.253781
P3_UK22A	HDL	Fasting	Height	Personal	-0.230175
P3_UK22A	HDL 6h	Post-prandial	Height	Personal	-0.226758
P3_UK22A	BMI	Personal	oPDI	Habitual diet	-0.219789
P3_UK22A	Weight	Personal	oPDI	Habitual diet	-0.219205
P3_UK22A	ASCVD	Personal	hPDI	Habitual diet	-0.214445
P3_UK22A	HDL 6h	Post-prandial	uPDI	Habitual diet	-0.209262
P3_UK22A	Systolic	Personal	hPDI	Habitual diet	-0.208964
P3_UK22A	Diastolic	Personal	HDL 6h	Post-prandial	-0.205229
P3_UK22A	ASCVD 6h	Personal	hPDI	Habitual diet	-0.203251
P3_UK22A	HDL	Fasting	Systolic	Personal	-0.188059
P3_UK22A	HDL 6h	Post-prandial	Systolic	Personal	-0.183194
P3_UK22A	HDL 6h	Post-prandial	PGLU	Fasting	-0.179179
P3_UK22A	oPDI	Habitual diet	uPDI	Habitual diet	-0.17487
P3_UK22A	HDL	Fasting	PGLU	Fasting	-0.173781
P3_UK22A	HDL	Fasting	uPDI	Habitual diet	-0.172865
P3_UK22A	THR	Fasting	hPDI	Habitual diet	-0.171169
P3_UK22A	TRIG	Fasting	hPDI	Habitual diet	-0.166845
P3_UK22A	HDL 6h	Post-prandial	HbA1c%	Personal	-0.165984
P3_UK22A	CHOL 6h	Post-prandial	Height	Personal	-0.161958
P3_UK22A	HEI	Habitual diet	Systolic	Personal	-0.154792
P3_UK22A	HDL	Fasting	HbA1c%	Personal	-0.154586
P3_UK22A	CHOL	Fasting	Height	Personal	-0.147921
P3_UK22A	PGLU	Fasting	oPDI	Habitual diet	-0.142699
P3_UK22A	Diastolic	Personal	hPDI	Habitual diet	-0.141741
P3_UK22A	Diastolic	Personal	HDL	Fasting	-0.140096
P3_UK22A	ASCVD 6h	Personal	HEI	Habitual diet	-0.135419
P3_UK22A	Meal 66 GLU2h	Post-prandial	uPDI	Habitual diet	-0.135059
P3_UK22A	ASCVD	Personal	HEI	Habitual diet	-0.133662
P3_UK22A	Systolic	Personal	oPDI	Habitual diet	-0.132174
P3_UK22A	ASCVD	Personal	oPDI	Habitual diet	-0.131836
P3_UK22A	ASCVD 6h	Personal	oPDI	Habitual diet	-0.128781
P3_UK22A	Age	Personal	Height	Personal	-0.123219
P3_UK22A	HEI	Habitual diet	THR	Fasting	-0.122364
P3_UK22A	Diastolic	Personal	HEI	Habitual diet	-0.121899
P3_UK22A	BMI	Personal	CGM variation	Personal	-0.119488
P3_UK22A	CGM variation	Personal	Weight	Personal	-0.118237
P3_UK22A	Height	Personal	hPDI	Habitual diet	-0.111506
P3_UK22A	HEI	Habitual diet	TRIG	Fasting	-0.108667
P3_UK22A	TRIG 6h	Post-prandial	hPDI	Habitual diet	-0.106575
P3_UK22A	CHOL 6h	Post-prandial	uPDI	Habitual diet	-0.103281
P3_UK22A	CHOL	Fasting	HEI	Habitual diet	-0.0987594
P3_UK22A	Meal 55 GLU2h	Post-prandial	oPDI	Habitual diet	-0.08892
P3_UK22A	PGLU	Fasting	hPDI	Habitual diet	-0.0863826
P3_UK22A	THR	Fasting	oPDI	Habitual diet	-0.0837645
P3_UK22A	Diastolic	Personal	oPDI	Habitual diet	-0.0830311
P3_UK22A	Meal 55 GLU2h	Post-prandial	uPDI	Habitual diet	-0.0751051
P3_UK22A	Meal 77 GLU2h	Post-prandial	oPDI	Habitual diet	-0.0736909
P3_UK22A	HbA1c%	Personal	Height	Personal	-0.0730769
P3_UK22A	HDL	Fasting	Meal 55 GLU2h	Post-prandial	-0.0728995
P3_UK22A	CHOL 6h	Post-prandial	HEI	Habitual diet	-0.0688055
P3_UK22A	HEI	Habitual diet	TRIG 6h	Post-prandial	-0.0667672
P3_UK22A	Age	Personal	Weight	Personal	-0.064711
P3_UK22A	CHOL	Fasting	uPDI	Habitual diet	-0.0644957
P3_UK22A	HEI	Habitual diet	PGLU	Fasting	-0.0637894
P3_UK22A	Meal 77 GLU2h	Post-prandial	uPDI	Habitual diet	-0.0621817
P3_UK22A	CHOL	Fasting	oPDI	Habitual diet	-0.0604016
P3_UK22A	TRIG	Fasting	oPDI	Habitual diet	-0.058927
P3_UK22A	Age	Personal	THR	Fasting	-0.0588257
P3_UK22A	Height	Personal	oPDI	Habitual diet	-0.0556419
P3_UK22A	CHOL 6h	Post-prandial	oPDI	Habitual diet	-0.0548096
P3_UK22A	HbA1c%	Personal	oPDI	Habitual diet	-0.0508318
P3_UK22A	CGM variation	Personal	CHOL	Fasting	-0.0478034
P3_UK22A	Height	Personal	Meal 77 GLU2h	Post-prandial	-0.046327
P3_UK22A	HDL 6h	Post-prandial	Meal 55 GLU2h	Post-prandial	-0.0459033
P3_UK22A	HEI	Habitual diet	HbA1c%	Personal	-0.0456983
P3_UK22A	Height	Personal	Meal 55 GLU2h	Post-prandial	-0.0443713
P3_UK22A	PGLU	Fasting	uPDI	Habitual diet	-0.04347
P3_UK22A	BMI	Personal	Meal 66 GLU2h	Post-prandial	-0.0433908
P3_UK22A	BMI	Personal	Height	Personal	-0.0421032
P3_UK22A	HbA1c%	Personal	hPDI	Habitual diet	-0.0330553
P3_UK22A	CGM variation	Personal	Height	Personal	-0.0327858
P3_UK22A	Meal 66 GLU2h	Post-prandial	Weight	Personal	-0.0299994
P3_UK22A	Meal 66 GLU2h	Post-prandial	THR	Fasting	-0.0299176
P3_UK22A	HEI	Habitual diet	Height	Personal	-0.0295923
P3_UK22A	CGM variation	Personal	THR	Fasting	-0.0282229
P3_UK22A	HDL	Fasting	Meal 77 GLU2h	Post-prandial	-0.0281988
P3_UK22A	TRIG 6h	Post-prandial	oPDI	Habitual diet	-0.0254798
P3_UK22A	Age	Personal	Diastolic	Personal	-0.024501
P3_UK22A	CHOL 6h	Post-prandial	PGLU	Fasting	-0.0232939
P3_UK22A	CHOL	Fasting	PGLU	Fasting	-0.0205364
P3_UK22A	HDL 6h	Post-prandial	Meal 77 GLU2h	Post-prandial	-0.0187958
P3_UK22A	HEI	Habitual diet	Meal 77 GLU2h	Post-prandial	-0.0169378
P3_UK22A	Meal 66 GLU2h	Post-prandial	oPDI	Habitual diet	-0.0139569
P3_UK22A	HEI	Habitual diet	Meal 55 GLU2h	Post-prandial	-0.0099318
P3_UK22A	CHOL	Fasting	Weight	Personal	-0.00909297
P3_UK22A	CHOL	Fasting	Meal 66 GLU2h	Post-prandial	-0.00898662
P3_UK22A	CHOL 6h	Post-prandial	Weight	Personal	-0.00577697
P3_UK22A	CGM variation	Personal	HDL	Fasting	-0.0031347
P3_UK22A	CHOL	Fasting	Meal 77 GLU2h	Post-prandial	-0.0028161
P3_UK22A	Height	Personal	TRIG 6h	Post-prandial	-0.00251356
P3_UK22A	HbA1c%	Personal	uPDI	Habitual diet	-0.00120947
P3_UK22A	Age	Personal	BMI	Personal	-0.00028736
P3_UK22A	CHOL	Fasting	hPDI	Habitual diet	-1.63734e-05
P3_UK22A	Age	Personal	oPDI	Habitual diet	0.000251416
P3_UK22A	Diastolic	Personal	Meal 66 GLU2h	Post-prandial	0.00274682
P3_UK22A	CHOL 6h	Post-prandial	hPDI	Habitual diet	0.00740576
P3_UK22A	CGM variation	Personal	Diastolic	Personal	0.00777113
P3_UK22A	CGM variation	Personal	uPDI	Habitual diet	0.00906453
P3_UK22A	Meal 77 GLU2h	Post-prandial	Weight	Personal	0.00960978
P3_UK22A	CHOL	Fasting	Meal 55 GLU2h	Post-prandial	0.0103291
P3_UK22A	CHOL 6h	Post-prandial	Diastolic	Personal	0.0152819
P3_UK22A	CGM variation	Personal	hPDI	Habitual diet	0.0165975
P3_UK22A	Height	Personal	Meal 66 GLU2h	Post-prandial	0.0181489
P3_UK22A	Meal 55 GLU2h	Post-prandial	Weight	Personal	0.0223802
P3_UK22A	Meal 66 GLU2h	Post-prandial	TRIG	Fasting	0.0236167
P3_UK22A	Meal 66 GLU2h	Post-prandial	PGLU	Fasting	0.0236965
P3_UK22A	CHOL	Fasting	HbA1c%	Personal	0.024079
P3_UK22A	CGM variation	Personal	CHOL 6h	Post-prandial	0.0268954
P3_UK22A	Meal 77 GLU2h	Post-prandial	THR	Fasting	0.0273091
P3_UK22A	Meal 66 GLU2h	Post-prandial	TRIG 6h	Post-prandial	0.0307801
P3_UK22A	HDL	Fasting	Meal 66 GLU2h	Post-prandial	0.0310732
P3_UK22A	CGM variation	Personal	HDL 6h	Post-prandial	0.0314633
P3_UK22A	Age	Personal	TRIG	Fasting	0.0318604
P3_UK22A	CHOL	Fasting	Systolic	Personal	0.0322426
P3_UK22A	BMI	Personal	Meal 77 GLU2h	Post-prandial	0.0332993
P3_UK22A	CGM variation	Personal	oPDI	Habitual diet	0.0350963
P3_UK22A	Meal 77 GLU2h	Post-prandial	hPDI	Habitual diet	0.0388297
P3_UK22A	Diastolic	Personal	Meal 77 GLU2h	Post-prandial	0.0398656
P3_UK22A	HDL	Fasting	oPDI	Habitual diet	0.0408654
P3_UK22A	Height	Personal	TRIG	Fasting	0.0426306
P3_UK22A	ASCVD	Personal	Meal 66 GLU2h	Post-prandial	0.045167
P3_UK22A	BMI	Personal	Meal 55 GLU2h	Post-prandial	0.0455205
P3_UK22A	CHOL 6h	Post-prandial	HbA1c%	Personal	0.0464381
P3_UK22A	CHOL 6h	Post-prandial	Meal 77 GLU2h	Post-prandial	0.0467719
P3_UK22A	Meal 55 GLU2h	Post-prandial	hPDI	Habitual diet	0.0479961
P3_UK22A	CGM variation	Personal	TRIG	Fasting	0.0484388
P3_UK22A	HDL	Fasting	HEI	Habitual diet	0.0485234
P3_UK22A	CHOL	Fasting	Diastolic	Personal	0.0519545
P3_UK22A	Height	Personal	uPDI	Habitual diet	0.053322
P3_UK22A	HDL 6h	Post-prandial	oPDI	Habitual diet	0.0541151
P3_UK22A	ASCVD 6h	Personal	Meal 66 GLU2h	Post-prandial	0.0545414
P3_UK22A	CGM variation	Personal	PGLU	Fasting	0.0552471
P3_UK22A	Meal 77 GLU2h	Post-prandial	TRIG	Fasting	0.0553373
P3_UK22A	HDL 6h	Post-prandial	Meal 66 GLU2h	Post-prandial	0.0572332
P3_UK22A	CHOL 6h	Post-prandial	Meal 55 GLU2h	Post-prandial	0.0605919
P3_UK22A	ASCVD	Personal	Age	Personal	0.0610795
P3_UK22A	HEI	Habitual diet	Meal 66 GLU2h	Post-prandial	0.0627095
P3_UK22A	Diastolic	Personal	Meal 55 GLU2h	Post-prandial	0.0654024
P3_UK22A	Diastolic	Personal	Height	Personal	0.06897
P3_UK22A	Height	Personal	Systolic	Personal	0.0696126
P3_UK22A	CHOL 6h	Post-prandial	Systolic	Personal	0.0698869
P3_UK22A	ASCVD	Personal	CGM variation	Personal	0.0700404
P3_UK22A	ASCVD 6h	Personal	CGM variation	Personal	0.0732125
P3_UK22A	BMI	Personal	CHOL	Fasting	0.0742203
P3_UK22A	CGM variation	Personal	HEI	Habitual diet	0.0763285
P3_UK22A	Systolic	Personal	uPDI	Habitual diet	0.0808409
P3_UK22A	CHOL 6h	Post-prandial	Meal 66 GLU2h	Post-prandial	0.0809093
P3_UK22A	Age	Personal	CHOL	Fasting	0.0818579
P3_UK22A	Meal 55 GLU2h	Post-prandial	THR	Fasting	0.082827
P3_UK22A	HbA1c%	Personal	Weight	Personal	0.0828485
P3_UK22A	Meal 66 GLU2h	Post-prandial	hPDI	Habitual diet	0.0833273
P3_UK22A	Meal 66 GLU2h	Post-prandial	Systolic	Personal	0.0846901
P3_UK22A	TRIG 6h	Post-prandial	uPDI	Habitual diet	0.0867358
P3_UK22A	HDL 6h	Post-prandial	HEI	Habitual diet	0.0871361
P3_UK22A	BMI	Personal	CHOL 6h	Post-prandial	0.0897504
P3_UK22A	CGM variation	Personal	TRIG 6h	Post-prandial	0.0943103
P3_UK22A	HbA1c%	Personal	Systolic	Personal	0.0965195
P3_UK22A	Meal 55 GLU2h	Post-prandial	Systolic	Personal	0.0992601
P3_UK22A	Age	Personal	HDL	Fasting	0.10084
P3_UK22A	CHOL 6h	Post-prandial	TRIG	Fasting	0.101193
P3_UK22A	TRIG	Fasting	uPDI	Habitual diet	0.104146
P3_UK22A	ASCVD	Personal	uPDI	Habitual diet	0.10582
P3_UK22A	Meal 55 GLU2h	Post-prandial	TRIG	Fasting	0.106961
P3_UK22A	Height	Personal	THR	Fasting	0.112016
P3_UK22A	Meal 77 GLU2h	Post-prandial	Systolic	Personal	0.11371
P3_UK22A	ASCVD 6h	Personal	Age	Personal	0.114996
P3_UK22A	Diastolic	Personal	HbA1c%	Personal	0.116806
P3_UK22A	ASCVD 6h	Personal	uPDI	Habitual diet	0.117881
P3_UK22A	Diastolic	Personal	uPDI	Habitual diet	0.118376
P3_UK22A	THR	Fasting	uPDI	Habitual diet	0.118982
P3_UK22A	Meal 77 GLU2h	Post-prandial	TRIG 6h	Post-prandial	0.119598
P3_UK22A	ASCVD 6h	Personal	Meal 77 GLU2h	Post-prandial	0.121075
P3_UK22A	BMI	Personal	HbA1c%	Personal	0.123039
P3_UK22A	ASCVD	Personal	CHOL 6h	Post-prandial	0.125369
P3_UK22A	Age	Personal	HEI	Habitual diet	0.129043
P3_UK22A	Age	Personal	hPDI	Habitual diet	0.130705
P3_UK22A	HbA1c%	Personal	Meal 66 GLU2h	Post-prandial	0.131493
P3_UK22A	ASCVD	Personal	Meal 77 GLU2h	Post-prandial	0.134456
P3_UK22A	Meal 55 GLU2h	Post-prandial	TRIG 6h	Post-prandial	0.136401
P3_UK22A	CGM variation	Personal	Systolic	Personal	0.136757
P3_UK22A	Age	Personal	HDL 6h	Post-prandial	0.141109
P3_UK22A	PGLU	Fasting	TRIG	Fasting	0.147624
P3_UK22A	HbA1c%	Personal	THR	Fasting	0.14952
P3_UK22A	Meal 77 GLU2h	Post-prandial	PGLU	Fasting	0.149657
P3_UK22A	Meal 55 GLU2h	Post-prandial	PGLU	Fasting	0.150666
P3_UK22A	ASCVD 6h	Personal	Meal 55 GLU2h	Post-prandial	0.151098
P3_UK22A	CHOL	Fasting	HDL 6h	Post-prandial	0.152847
P3_UK22A	BMI	Personal	uPDI	Habitual diet	0.159989
P3_UK22A	ASCVD	Personal	Meal 55 GLU2h	Post-prandial	0.161304
P3_UK22A	PGLU	Fasting	THR	Fasting	0.162225
P3_UK22A	Weight	Personal	uPDI	Habitual diet	0.170727
P3_UK22A	HDL	Fasting	hPDI	Habitual diet	0.174766
P3_UK22A	Diastolic	Personal	THR	Fasting	0.179262
P3_UK22A	HDL 6h	Post-prandial	hPDI	Habitual diet	0.180364
P3_UK22A	HbA1c%	Personal	TRIG	Fasting	0.186164
P3_UK22A	Diastolic	Personal	PGLU	Fasting	0.190184
P3_UK22A	Age	Personal	PGLU	Fasting	0.192375
P3_UK22A	Diastolic	Personal	TRIG	Fasting	0.194573
P3_UK22A	CHOL	Fasting	TRIG 6h	Post-prandial	0.195036
P3_UK22A	CHOL	Fasting	TRIG	Fasting	0.199508
P3_UK22A	Systolic	Personal	THR	Fasting	0.204706
P3_UK22A	ASCVD 6h	Personal	CHOL	Fasting	0.209206
P3_UK22A	BMI	Personal	PGLU	Fasting	0.209846
P3_UK22A	Diastolic	Personal	TRIG 6h	Post-prandial	0.211486
P3_UK22A	Height	Personal	PGLU	Fasting	0.217108
P3_UK22A	Age	Personal	Meal 66 GLU2h	Post-prandial	0.219449
P3_UK22A	Age	Personal	TRIG 6h	Post-prandial	0.220105
P3_UK22A	Systolic	Personal	TRIG	Fasting	0.220951
P3_UK22A	ASCVD	Personal	HbA1c%	Personal	0.222449
P3_UK22A	Age	Personal	CHOL 6h	Post-prandial	0.227811
P3_UK22A	Age	Personal	Meal 77 GLU2h	Post-prandial	0.22795
P3_UK22A	PGLU	Fasting	TRIG 6h	Post-prandial	0.229729
P3_UK22A	Age	Personal	Meal 55 GLU2h	Post-prandial	0.230404
P3_UK22A	ASCVD	Personal	CHOL	Fasting	0.236589
P3_UK22A	CHOL 6h	Post-prandial	THR	Fasting	0.237199
P3_UK22A	CHOL 6h	Post-prandial	HDL	Fasting	0.239174
P3_UK22A	HbA1c%	Personal	Meal 55 GLU2h	Post-prandial	0.245255
P3_UK22A	ASCVD 6h	Personal	Height	Personal	0.249005
P3_UK22A	HbA1c%	Personal	TRIG 6h	Post-prandial	0.253088
P3_UK22A	Age	Personal	CGM variation	Personal	0.255115
P3_UK22A	Systolic	Personal	TRIG 6h	Post-prandial	0.25802
P3_UK22A	HbA1c%	Personal	Meal 77 GLU2h	Post-prandial	0.264318
P3_UK22A	Age	Personal	HbA1c%	Personal	0.26824
P3_UK22A	ASCVD	Personal	Height	Personal	0.269007
P3_UK22A	TRIG 6h	Post-prandial	Weight	Personal	0.270143
P3_UK22A	CGM variation	Personal	HbA1c%	Personal	0.275718
P3_UK22A	ASCVD 6h	Personal	CHOL 6h	Post-prandial	0.277402
P3_UK22A	CHOL	Fasting	HDL	Fasting	0.286017
P3_UK22A	ASCVD	Personal	Diastolic	Personal	0.296172
P3_UK22A	PGLU	Fasting	Weight	Personal	0.298756
P3_UK22A	PGLU	Fasting	Systolic	Personal	0.299952
P3_UK22A	CHOL 6h	Post-prandial	TRIG 6h	Post-prandial	0.30018
P3_UK22A	ASCVD 6h	Personal	HbA1c%	Personal	0.301857
P3_UK22A	CHOL 6h	Post-prandial	HDL 6h	Post-prandial	0.303505
P3_UK22A	ASCVD	Personal	PGLU	Fasting	0.303927
P3_UK22A	BMI	Personal	TRIG 6h	Post-prandial	0.308237
P3_UK22A	HbA1c%	Personal	PGLU	Fasting	0.312649
P3_UK22A	Age	Personal	Systolic	Personal	0.316346
P3_UK22A	TRIG	Fasting	Weight	Personal	0.322963
P3_UK22A	Diastolic	Personal	Weight	Personal	0.323822
P3_UK22A	BMI	Personal	Diastolic	Personal	0.331252
P3_UK22A	ASCVD 6h	Personal	PGLU	Fasting	0.336968
P3_UK22A	ASCVD 6h	Personal	Diastolic	Personal	0.336998
P3_UK22A	CHOL	Fasting	THR	Fasting	0.345505
P3_UK22A	BMI	Personal	TRIG	Fasting	0.351514
P3_UK22A	ASCVD	Personal	BMI	Personal	0.354125
P3_UK22A	BMI	Personal	THR	Fasting	0.360581
P3_UK22A	Systolic	Personal	Weight	Personal	0.363758
P3_UK22A	BMI	Personal	Systolic	Personal	0.369405
P3_UK22A	ASCVD 6h	Personal	BMI	Personal	0.370011
P3_UK22A	THR	Fasting	Weight	Personal	0.370723
P3_UK22A	Meal 66 GLU2h	Post-prandial	Meal 77 GLU2h	Post-prandial	0.384538
P3_UK22A	ASCVD 6h	Personal	TRIG	Fasting	0.411215
P3_UK22A	CGM variation	Personal	Meal 55 GLU2h	Post-prandial	0.421715
P3_UK22A	CGM variation	Personal	Meal 77 GLU2h	Post-prandial	0.423502
P3_UK22A	ASCVD	Personal	TRIG	Fasting	0.441483
P3_UK22A	CGM variation	Personal	Meal 66 GLU2h	Post-prandial	0.441603
P3_UK22A	Height	Personal	Weight	Personal	0.445072
P3_UK22A	ASCVD	Personal	Weight	Personal	0.45313
P3_UK22A	Meal 55 GLU2h	Post-prandial	Meal 66 GLU2h	Post-prandial	0.457961
P3_UK22A	ASCVD 6h	Personal	Weight	Personal	0.464898
P3_UK22A	THR	Fasting	TRIG	Fasting	0.47155
P3_UK22A	ASCVD	Personal	TRIG 6h	Post-prandial	0.474875
P3_UK22A	THR	Fasting	TRIG 6h	Post-prandial	0.477043
P3_UK22A	HEI	Habitual diet	oPDI	Habitual diet	0.485495
P3_UK22A	ASCVD	Personal	Systolic	Personal	0.487449
P3_UK22A	ASCVD 6h	Personal	Systolic	Personal	0.515031
P3_UK22A	hPDI	Habitual diet	oPDI	Habitual diet	0.52407
P3_UK22A	TRIG	Fasting	TRIG 6h	Post-prandial	0.548751
P3_UK22A	Diastolic	Personal	Systolic	Personal	0.549377
P3_UK22A	ASCVD 6h	Personal	TRIG 6h	Post-prandial	0.566745
P3_UK22A	HEI	Habitual diet	hPDI	Habitual diet	0.576236
P3_UK22A	Meal 55 GLU2h	Post-prandial	Meal 77 GLU2h	Post-prandial	0.577864
P3_UK22A	ASCVD 6h	Personal	THR	Fasting	0.650783
P3_UK22A	CHOL	Fasting	CHOL 6h	Post-prandial	0.695777
P3_UK22A	HDL	Fasting	HDL 6h	Post-prandial	0.737811
P3_UK22A	ASCVD	Personal	THR	Fasting	0.827789
P3_UK22A	ASCVD	Personal	ASCVD 6h	Personal	0.845899
P3_UK22A	BMI	Personal	Weight	Personal	0.851882
P3_US21	HDL	Fasting	THR	Fasting	-0.741419
P3_US21	HDL 6h	Post-prandial	THR	Fasting	-0.600437
P3_US21	HEI	Habitual diet	uPDI	Habitual diet	-0.472547
P3_US21	HDL	Fasting	TRIG	Fasting	-0.4353
P3_US21	HDL 6h	Post-prandial	TRIG	Fasting	-0.42731
P3_US21	HDL	Fasting	Weight	Personal	-0.422731
P3_US21	HDL 6h	Post-prandial	TRIG 6h	Post-prandial	-0.416132
P3_US21	BMI	Personal	HDL	Fasting	-0.389946
P3_US21	hPDI	Habitual diet	uPDI	Habitual diet	-0.386356
P3_US21	HDL	Fasting	TRIG 6h	Post-prandial	-0.38309
P3_US21	HDL 6h	Post-prandial	Weight	Personal	-0.369711
P3_US21	BMI	Personal	HDL 6h	Post-prandial	-0.332652
P3_US21	ASCVD 6h	Personal	HDL 6h	Post-prandial	-0.282511
P3_US21	BMI	Personal	HEI	Habitual diet	-0.265452
P3_US21	BMI	Personal	hPDI	Habitual diet	-0.241141
P3_US21	HEI	Habitual diet	Weight	Personal	-0.235093
P3_US21	Weight	Personal	hPDI	Habitual diet	-0.229081
P3_US21	ASCVD 6h	Personal	HDL	Fasting	-0.21626
P3_US21	ASCVD	Personal	HDL	Fasting	-0.206464
P3_US21	HDL	Fasting	HbA1c%	Personal	-0.206413
P3_US21	HDL 6h	Post-prandial	PGLU	Fasting	-0.180824
P3_US21	Age	Personal	uPDI	Habitual diet	-0.17915
P3_US21	HDL	Fasting	PGLU	Fasting	-0.174555
P3_US21	HDL 6h	Post-prandial	HbA1c%	Personal	-0.16898
P3_US21	BMI	Personal	oPDI	Habitual diet	-0.16688
P3_US21	HDL 6h	Post-prandial	Systolic	Personal	-0.164664
P3_US21	ASCVD	Personal	HDL 6h	Post-prandial	-0.163619
P3_US21	HDL	Fasting	Systolic	Personal	-0.161231
P3_US21	Meal 66 GLU2h	Post-prandial	uPDI	Habitual diet	-0.148729
P3_US21	ASCVD	Personal	uPDI	Habitual diet	-0.144843
P3_US21	Weight	Personal	oPDI	Habitual diet	-0.137609
P3_US21	THR	Fasting	hPDI	Habitual diet	-0.135568
P3_US21	HDL	Fasting	Height	Personal	-0.133101
P3_US21	HDL 6h	Post-prandial	Height	Personal	-0.131871
P3_US21	Diastolic	Personal	HDL	Fasting	-0.129401
P3_US21	Meal 55 GLU2h	Post-prandial	uPDI	Habitual diet	-0.126897
P3_US21	Diastolic	Personal	HDL 6h	Post-prandial	-0.124874
P3_US21	Diastolic	Personal	HEI	Habitual diet	-0.124252
P3_US21	Meal 77 GLU2h	Post-prandial	uPDI	Habitual diet	-0.120542
P3_US21	Height	Personal	PGLU 6h	Post-prandial	-0.118851
P3_US21	BMI	Personal	Meal 66 GLU2h	Post-prandial	-0.115886
P3_US21	HEI	Habitual diet	THR	Fasting	-0.10681
P3_US21	HDL 6h	Post-prandial	uPDI	Habitual diet	-0.105073
P3_US21	ASCVD 6h	Personal	uPDI	Habitual diet	-0.101958
P3_US21	TRIG	Fasting	hPDI	Habitual diet	-0.0986349
P3_US21	Diastolic	Personal	hPDI	Habitual diet	-0.0971061
P3_US21	HEI	Habitual diet	Systolic	Personal	-0.0956724
P3_US21	oPDI	Habitual diet	uPDI	Habitual diet	-0.0932171
P3_US21	Meal 66 GLU2h	Post-prandial	Weight	Personal	-0.0901496
P3_US21	HEI	Habitual diet	TRIG	Fasting	-0.0901132
P3_US21	TRIG 6h	Post-prandial	hPDI	Habitual diet	-0.0881008
P3_US21	CHOL	Fasting	oPDI	Habitual diet	-0.0876685
P3_US21	HEI	Habitual diet	TRIG 6h	Post-prandial	-0.087078
P3_US21	CHOL 6h	Post-prandial	oPDI	Habitual diet	-0.0854768
P3_US21	CHOL 6h	Post-prandial	Height	Personal	-0.0846219
P3_US21	Systolic	Personal	hPDI	Habitual diet	-0.0815847
P3_US21	PGLU	Fasting	hPDI	Habitual diet	-0.0794504
P3_US21	PGLU	Fasting	oPDI	Habitual diet	-0.0780634
P3_US21	HDL	Fasting	uPDI	Habitual diet	-0.070032
P3_US21	Meal 55 GLU2h	Post-prandial	oPDI	Habitual diet	-0.0692799
P3_US21	CHOL	Fasting	uPDI	Habitual diet	-0.0687971
P3_US21	CHOL 6h	Post-prandial	HEI	Habitual diet	-0.0629388
P3_US21	CHOL	Fasting	Height	Personal	-0.0612289
P3_US21	THR	Fasting	oPDI	Habitual diet	-0.0573011
P3_US21	CGM variation	Personal	Height	Personal	-0.0559512
P3_US21	HbA1c%	Personal	uPDI	Habitual diet	-0.0555894
P3_US21	Diastolic	Personal	oPDI	Habitual diet	-0.0552844
P3_US21	CGM variation	Personal	Weight	Personal	-0.0533452
P3_US21	Systolic	Personal	oPDI	Habitual diet	-0.0524897
P3_US21	HEI	Habitual diet	PGLU	Fasting	-0.0517556
P3_US21	BMI	Personal	Height	Personal	-0.0491578
P3_US21	CHOL	Fasting	Weight	Personal	-0.0456483
P3_US21	PGLU 6h	Post-prandial	uPDI	Habitual diet	-0.0448215
P3_US21	HDL	Fasting	Meal 55 GLU2h	Post-prandial	-0.0444629
P3_US21	CHOL 6h	Post-prandial	hPDI	Habitual diet	-0.0439891
P3_US21	PGLU 6h	Post-prandial	oPDI	Habitual diet	-0.0412703
P3_US21	CHOL 6h	Post-prandial	uPDI	Habitual diet	-0.0408661
P3_US21	Meal 66 GLU2h	Post-prandial	TRIG	Fasting	-0.0399258
P3_US21	CGM variation	Personal	HDL	Fasting	-0.0382169
P3_US21	Height	Personal	uPDI	Habitual diet	-0.037822
P3_US21	BMI	Personal	CGM variation	Personal	-0.036611
P3_US21	Meal 66 GLU2h	Post-prandial	THR	Fasting	-0.0361639
P3_US21	CHOL	Fasting	hPDI	Habitual diet	-0.0357729
P3_US21	Meal 66 GLU2h	Post-prandial	oPDI	Habitual diet	-0.0324105
P3_US21	CHOL	Fasting	HEI	Habitual diet	-0.0321684
P3_US21	TRIG	Fasting	oPDI	Habitual diet	-0.0300832
P3_US21	HDL	Fasting	PGLU 6h	Post-prandial	-0.0297562
P3_US21	HDL	Fasting	Meal 77 GLU2h	Post-prandial	-0.0278029
P3_US21	CGM variation	Personal	HDL 6h	Post-prandial	-0.027302
P3_US21	TRIG 6h	Post-prandial	oPDI	Habitual diet	-0.0237385
P3_US21	HDL 6h	Post-prandial	Meal 55 GLU2h	Post-prandial	-0.0234212
P3_US21	Meal 77 GLU2h	Post-prandial	oPDI	Habitual diet	-0.0225589
P3_US21	HbA1c%	Personal	hPDI	Habitual diet	-0.0215577
P3_US21	Diastolic	Personal	Meal 66 GLU2h	Post-prandial	-0.0203329
P3_US21	BMI	Personal	CHOL	Fasting	-0.018953
P3_US21	Height	Personal	hPDI	Habitual diet	-0.0177783
P3_US21	Age	Personal	Height	Personal	-0.0177482
P3_US21	PGLU	Fasting	uPDI	Habitual diet	-0.0174493
P3_US21	HEI	Habitual diet	HbA1c%	Personal	-0.016783
P3_US21	CGM variation	Personal	hPDI	Habitual diet	-0.0162997
P3_US21	HbA1c%	Personal	oPDI	Habitual diet	-0.0157647
P3_US21	Meal 66 GLU2h	Post-prandial	TRIG 6h	Post-prandial	-0.0153617
P3_US21	Age	Personal	Weight	Personal	-0.0128829
P3_US21	HEI	Habitual diet	PGLU 6h	Post-prandial	-0.0125627
P3_US21	HDL 6h	Post-prandial	Meal 77 GLU2h	Post-prandial	-0.0109007
P3_US21	Age	Personal	BMI	Personal	-0.0100241
P3_US21	Height	Personal	Meal 55 GLU2h	Post-prandial	-0.00935543
P3_US21	CGM variation	Personal	HEI	Habitual diet	-0.00848883
P3_US21	HDL	Fasting	oPDI	Habitual diet	-0.00832054
P3_US21	PGLU 6h	Post-prandial	Weight	Personal	-0.00780119
P3_US21	ASCVD 6h	Personal	oPDI	Habitual diet	-0.00272344
P3_US21	Height	Personal	TRIG 6h	Post-prandial	-9.08978e-05
P3_US21	Height	Personal	TRIG	Fasting	0.00788446
P3_US21	Systolic	Personal	uPDI	Habitual diet	0.00877398
P3_US21	CGM variation	Personal	oPDI	Habitual diet	0.00894086
P3_US21	HDL 6h	Post-prandial	oPDI	Habitual diet	0.00924618
P3_US21	CGM variation	Personal	uPDI	Habitual diet	0.0122608
P3_US21	ASCVD 6h	Personal	HEI	Habitual diet	0.0126779
P3_US21	HEI	Habitual diet	Meal 55 GLU2h	Post-prandial	0.0133266
P3_US21	ASCVD 6h	Personal	hPDI	Habitual diet	0.0150154
P3_US21	CHOL 6h	Post-prandial	Weight	Personal	0.0173121
P3_US21	PGLU 6h	Post-prandial	hPDI	Habitual diet	0.0177085
P3_US21	HEI	Habitual diet	Height	Personal	0.018738
P3_US21	HEI	Habitual diet	Meal 77 GLU2h	Post-prandial	0.0196085
P3_US21	ASCVD	Personal	oPDI	Habitual diet	0.0218966
P3_US21	Diastolic	Personal	Height	Personal	0.0236644
P3_US21	CGM variation	Personal	Diastolic	Personal	0.0238133
P3_US21	Height	Personal	Meal 77 GLU2h	Post-prandial	0.025276
P3_US21	Height	Personal	Meal 66 GLU2h	Post-prandial	0.026561
P3_US21	HbA1c%	Personal	Height	Personal	0.0269548
P3_US21	CGM variation	Personal	CHOL	Fasting	0.0277769
P3_US21	THR	Fasting	uPDI	Habitual diet	0.0302425
P3_US21	Diastolic	Personal	PGLU 6h	Post-prandial	0.0318099
P3_US21	HDL 6h	Post-prandial	PGLU 6h	Post-prandial	0.0325208
P3_US21	Meal 55 GLU2h	Post-prandial	hPDI	Habitual diet	0.0326819
P3_US21	Height	Personal	oPDI	Habitual diet	0.03296
P3_US21	Age	Personal	Diastolic	Personal	0.0339064
P3_US21	ASCVD	Personal	hPDI	Habitual diet	0.03656
P3_US21	BMI	Personal	Meal 77 GLU2h	Post-prandial	0.037803
P3_US21	CGM variation	Personal	CHOL 6h	Post-prandial	0.0390553
P3_US21	Meal 66 GLU2h	Post-prandial	Systolic	Personal	0.0412229
P3_US21	Age	Personal	oPDI	Habitual diet	0.0413946
P3_US21	Meal 77 GLU2h	Post-prandial	hPDI	Habitual diet	0.041753
P3_US21	CHOL	Fasting	PGLU 6h	Post-prandial	0.0427897
P3_US21	BMI	Personal	PGLU 6h	Post-prandial	0.043788
P3_US21	CHOL 6h	Post-prandial	Diastolic	Personal	0.0468957
P3_US21	Age	Personal	THR	Fasting	0.04712
P3_US21	Diastolic	Personal	Meal 77 GLU2h	Post-prandial	0.04829
P3_US21	CHOL	Fasting	Systolic	Personal	0.051239
P3_US21	CHOL	Fasting	PGLU	Fasting	0.0520276
P3_US21	Meal 77 GLU2h	Post-prandial	Weight	Personal	0.0521709
P3_US21	CHOL 6h	Post-prandial	Systolic	Personal	0.0524392
P3_US21	CHOL 6h	Post-prandial	PGLU	Fasting	0.0547676
P3_US21	Diastolic	Personal	uPDI	Habitual diet	0.0558001
P3_US21	CGM variation	Personal	THR	Fasting	0.0570447
P3_US21	Meal 55 GLU2h	Post-prandial	Weight	Personal	0.0591306
P3_US21	BMI	Personal	CHOL 6h	Post-prandial	0.0594404
P3_US21	BMI	Personal	Meal 55 GLU2h	Post-prandial	0.0604555
P3_US21	Height	Personal	PGLU	Fasting	0.0611338
P3_US21	ASCVD	Personal	HEI	Habitual diet	0.0613235
P3_US21	ASCVD 6h	Personal	Height	Personal	0.0656013
P3_US21	Height	Personal	Systolic	Personal	0.0665422
P3_US21	TRIG 6h	Post-prandial	uPDI	Habitual diet	0.0682743
P3_US21	TRIG	Fasting	uPDI	Habitual diet	0.068592
P3_US21	PGLU 6h	Post-prandial	TRIG	Fasting	0.0693814
P3_US21	HEI	Habitual diet	Meal 66 GLU2h	Post-prandial	0.0728637
P3_US21	Diastolic	Personal	HbA1c%	Personal	0.0732691
P3_US21	Meal 66 GLU2h	Post-prandial	hPDI	Habitual diet	0.0736967
P3_US21	PGLU 6h	Post-prandial	THR	Fasting	0.0742435
P3_US21	CHOL	Fasting	Meal 77 GLU2h	Post-prandial	0.0757672
P3_US21	CHOL	Fasting	HbA1c%	Personal	0.0764574
P3_US21	CHOL 6h	Post-prandial	HbA1c%	Personal	0.0766499
P3_US21	CHOL	Fasting	Diastolic	Personal	0.0768136
P3_US21	Meal 77 GLU2h	Post-prandial	THR	Fasting	0.0769985
P3_US21	Meal 77 GLU2h	Post-prandial	TRIG	Fasting	0.079415
P3_US21	CHOL 6h	Post-prandial	Meal 77 GLU2h	Post-prandial	0.0794909
P3_US21	HDL	Fasting	HEI	Habitual diet	0.0796825
P3_US21	CGM variation	Personal	Systolic	Personal	0.0839331
P3_US21	HDL 6h	Post-prandial	HEI	Habitual diet	0.0850277
P3_US21	Height	Personal	THR	Fasting	0.0856006
P3_US21	Meal 55 GLU2h	Post-prandial	TRIG	Fasting	0.085845
P3_US21	Diastolic	Personal	PGLU	Fasting	0.0891031
P3_US21	PGLU 6h	Post-prandial	Systolic	Personal	0.0898728
P3_US21	Diastolic	Personal	Meal 55 GLU2h	Post-prandial	0.0924471
P3_US21	ASCVD	Personal	Height	Personal	0.0929689
P3_US21	CHOL	Fasting	Meal 66 GLU2h	Post-prandial	0.0944658
P3_US21	HDL	Fasting	Meal 66 GLU2h	Post-prandial	0.0977055
P3_US21	CHOL 6h	Post-prandial	Meal 55 GLU2h	Post-prandial	0.0992785
P3_US21	CHOL 6h	Post-prandial	Meal 66 GLU2h	Post-prandial	0.100807
P3_US21	Meal 77 GLU2h	Post-prandial	TRIG 6h	Post-prandial	0.102518
P3_US21	Age	Personal	HDL	Fasting	0.102852
P3_US21	Age	Personal	hPDI	Habitual diet	0.103115
P3_US21	HDL	Fasting	hPDI	Habitual diet	0.104075
P3_US21	Weight	Personal	uPDI	Habitual diet	0.105832
P3_US21	HDL 6h	Post-prandial	Meal 66 GLU2h	Post-prandial	0.10933
P3_US21	Age	Personal	TRIG	Fasting	0.109649
P3_US21	Age	Personal	HEI	Habitual diet	0.111062
P3_US21	HDL 6h	Post-prandial	hPDI	Habitual diet	0.111072
P3_US21	CHOL	Fasting	Meal 55 GLU2h	Post-prandial	0.112594
P3_US21	Meal 55 GLU2h	Post-prandial	TRIG 6h	Post-prandial	0.114989
P3_US21	Meal 55 GLU2h	Post-prandial	THR	Fasting	0.115573
P3_US21	CGM variation	Personal	TRIG	Fasting	0.127022
P3_US21	Meal 77 GLU2h	Post-prandial	Systolic	Personal	0.127118
P3_US21	Age	Personal	HDL 6h	Post-prandial	0.127575
P3_US21	CGM variation	Personal	TRIG 6h	Post-prandial	0.128246
P3_US21	Meal 55 GLU2h	Post-prandial	Systolic	Personal	0.133615
P3_US21	BMI	Personal	uPDI	Habitual diet	0.134618
P3_US21	ASCVD	Personal	BMI	Personal	0.151778
P3_US21	CGM variation	Personal	PGLU	Fasting	0.153691
P3_US21	CHOL 6h	Post-prandial	PGLU 6h	Post-prandial	0.15461
P3_US21	ASCVD	Personal	Diastolic	Personal	0.160559
P3_US21	Meal 66 GLU2h	Post-prandial	PGLU	Fasting	0.167727
P3_US21	PGLU	Fasting	PGLU 6h	Post-prandial	0.167829
P3_US21	Diastolic	Personal	THR	Fasting	0.171526
P3_US21	Diastolic	Personal	TRIG	Fasting	0.172407
P3_US21	HbA1c%	Personal	Systolic	Personal	0.179085
P3_US21	Diastolic	Personal	TRIG 6h	Post-prandial	0.182758
P3_US21	CHOL 6h	Post-prandial	TRIG	Fasting	0.186509
P3_US21	CHOL 6h	Post-prandial	HDL	Fasting	0.189103
P3_US21	HbA1c%	Personal	PGLU 6h	Post-prandial	0.191036
P3_US21	Age	Personal	PGLU	Fasting	0.191274
P3_US21	Systolic	Personal	THR	Fasting	0.192781
P3_US21	Age	Personal	Systolic	Personal	0.192865
P3_US21	ASCVD	Personal	Weight	Personal	0.19523
P3_US21	PGLU	Fasting	Systolic	Personal	0.198692
P3_US21	CHOL	Fasting	HDL 6h	Post-prandial	0.200503
P3_US21	HbA1c%	Personal	Weight	Personal	0.200508
P3_US21	Age	Personal	TRIG 6h	Post-prandial	0.200712
P3_US21	Age	Personal	CGM variation	Personal	0.200857
P3_US21	Meal 77 GLU2h	Post-prandial	PGLU 6h	Post-prandial	0.201022
P3_US21	PGLU 6h	Post-prandial	TRIG 6h	Post-prandial	0.202803
P3_US21	PGLU	Fasting	THR	Fasting	0.205391
P3_US21	ASCVD 6h	Personal	Diastolic	Personal	0.207744
P3_US21	ASCVD 6h	Personal	CHOL	Fasting	0.209921
P3_US21	ASCVD 6h	Personal	BMI	Personal	0.210147
P3_US21	BMI	Personal	HbA1c%	Personal	0.210376
P3_US21	CHOL	Fasting	TRIG 6h	Post-prandial	0.214217
P3_US21	Age	Personal	CHOL	Fasting	0.21479
P3_US21	Age	Personal	PGLU 6h	Post-prandial	0.216825
P3_US21	ASCVD	Personal	CHOL 6h	Post-prandial	0.222488
P3_US21	ASCVD 6h	Personal	Meal 66 GLU2h	Post-prandial	0.224511
P3_US21	CHOL	Fasting	TRIG	Fasting	0.226523
P3_US21	Systolic	Personal	TRIG	Fasting	0.22709
P3_US21	ASCVD 6h	Personal	CGM variation	Personal	0.233251
P3_US21	ASCVD 6h	Personal	Weight	Personal	0.234128
P3_US21	Age	Personal	CHOL 6h	Post-prandial	0.234804
P3_US21	PGLU	Fasting	TRIG 6h	Post-prandial	0.235803
P3_US21	ASCVD 6h	Personal	CHOL 6h	Post-prandial	0.238853
P3_US21	ASCVD 6h	Personal	PGLU 6h	Post-prandial	0.241953
P3_US21	CHOL 6h	Post-prandial	TRIG 6h	Post-prandial	0.242283
P3_US21	Meal 55 GLU2h	Post-prandial	PGLU 6h	Post-prandial	0.243331
P3_US21	HbA1c%	Personal	THR	Fasting	0.247036
P3_US21	HbA1c%	Personal	Meal 66 GLU2h	Post-prandial	0.247563
P3_US21	Systolic	Personal	TRIG 6h	Post-prandial	0.250346
P3_US21	CHOL 6h	Post-prandial	THR	Fasting	0.253861
P3_US21	ASCVD	Personal	CGM variation	Personal	0.255888
P3_US21	ASCVD	Personal	PGLU 6h	Post-prandial	0.256025
P3_US21	Meal 55 GLU2h	Post-prandial	PGLU	Fasting	0.258705
P3_US21	Meal 66 GLU2h	Post-prandial	PGLU 6h	Post-prandial	0.259803
P3_US21	BMI	Personal	PGLU	Fasting	0.260937
P3_US21	ASCVD	Personal	Meal 66 GLU2h	Post-prandial	0.262182
P3_US21	PGLU	Fasting	TRIG	Fasting	0.264191
P3_US21	CGM variation	Personal	PGLU 6h	Post-prandial	0.26466
P3_US21	HbA1c%	Personal	TRIG	Fasting	0.267619
P3_US21	Age	Personal	Meal 66 GLU2h	Post-prandial	0.269643
P3_US21	Age	Personal	Meal 77 GLU2h	Post-prandial	0.269857
P3_US21	PGLU	Fasting	Weight	Personal	0.272912
P3_US21	Meal 77 GLU2h	Post-prandial	PGLU	Fasting	0.274368
P3_US21	ASCVD	Personal	CHOL	Fasting	0.274901
P3_US21	Age	Personal	Meal 55 GLU2h	Post-prandial	0.275259
P3_US21	Diastolic	Personal	Weight	Personal	0.287777
P3_US21	ASCVD 6h	Personal	Meal 77 GLU2h	Post-prandial	0.291917
P3_US21	HbA1c%	Personal	TRIG 6h	Post-prandial	0.293727
P3_US21	CHOL	Fasting	HDL	Fasting	0.296561
P3_US21	TRIG 6h	Post-prandial	Weight	Personal	0.297069
P3_US21	BMI	Personal	Diastolic	Personal	0.29718
P3_US21	HbA1c%	Personal	Meal 77 GLU2h	Post-prandial	0.311121
P3_US21	ASCVD 6h	Personal	Meal 55 GLU2h	Post-prandial	0.312051
P3_US21	ASCVD	Personal	PGLU	Fasting	0.316479
P3_US21	CGM variation	Personal	HbA1c%	Personal	0.316496
P3_US21	HbA1c%	Personal	Meal 55 GLU2h	Post-prandial	0.319821
P3_US21	BMI	Personal	Systolic	Personal	0.320815
P3_US21	BMI	Personal	TRIG 6h	Post-prandial	0.321365
P3_US21	ASCVD 6h	Personal	PGLU	Fasting	0.324864
P3_US21	CHOL 6h	Post-prandial	HDL 6h	Post-prandial	0.327366
P3_US21	ASCVD	Personal	Meal 77 GLU2h	Post-prandial	0.327975
P3_US21	ASCVD	Personal	TRIG	Fasting	0.330287
P3_US21	ASCVD 6h	Personal	TRIG	Fasting	0.332551
P3_US21	Systolic	Personal	Weight	Personal	0.334814
P3_US21	ASCVD 6h	Personal	THR	Fasting	0.347528
P3_US21	ASCVD	Personal	Meal 55 GLU2h	Post-prandial	0.348369
P3_US21	Age	Personal	HbA1c%	Personal	0.352527
P3_US21	CHOL	Fasting	THR	Fasting	0.365991
P3_US21	Height	Personal	Weight	Personal	0.369707
P3_US21	BMI	Personal	THR	Fasting	0.373196
P3_US21	TRIG	Fasting	Weight	Personal	0.377837
P3_US21	ASCVD	Personal	THR	Fasting	0.3842
P3_US21	THR	Fasting	Weight	Personal	0.384631
P3_US21	CGM variation	Personal	Meal 55 GLU2h	Post-prandial	0.395078
P3_US21	ASCVD	Personal	Systolic	Personal	0.40058
P3_US21	ASCVD	Personal	TRIG 6h	Post-prandial	0.402396
P3_US21	BMI	Personal	TRIG	Fasting	0.408926
P3_US21	HbA1c%	Personal	PGLU	Fasting	0.410458
P3_US21	HEI	Habitual diet	oPDI	Habitual diet	0.417538
P3_US21	ASCVD 6h	Personal	Systolic	Personal	0.418775
P3_US21	CGM variation	Personal	Meal 77 GLU2h	Post-prandial	0.429143
P3_US21	ASCVD 6h	Personal	TRIG 6h	Post-prandial	0.444709
P3_US21	ASCVD 6h	Personal	HbA1c%	Personal	0.4668
P3_US21	ASCVD	Personal	HbA1c%	Personal	0.469394
P3_US21	CGM variation	Personal	Meal 66 GLU2h	Post-prandial	0.471757
P3_US21	THR	Fasting	TRIG 6h	Post-prandial	0.516329
P3_US21	HEI	Habitual diet	hPDI	Habitual diet	0.534756
P3_US21	hPDI	Habitual diet	oPDI	Habitual diet	0.535689
P3_US21	THR	Fasting	TRIG	Fasting	0.579267
P3_US21	Diastolic	Personal	Systolic	Personal	0.592903
P3_US21	Meal 66 GLU2h	Post-prandial	Meal 77 GLU2h	Post-prandial	0.611829
P3_US21	Meal 55 GLU2h	Post-prandial	Meal 66 GLU2h	Post-prandial	0.662693
P3_US21	CHOL	Fasting	CHOL 6h	Post-prandial	0.667573
P3_US21	TRIG	Fasting	TRIG 6h	Post-prandial	0.669038
P3_US21	Meal 55 GLU2h	Post-prandial	Meal 77 GLU2h	Post-prandial	0.721097
P3_US21	HDL	Fasting	HDL 6h	Post-prandial	0.769206
P3_US21	ASCVD 6h	Personal	Age	Personal	0.801066
P3_US21	ASCVD	Personal	Age	Personal	0.859162
P3_US21	BMI	Personal	Weight	Personal	0.893306
P3_US21	ASCVD	Personal	ASCVD 6h	Personal	0.97286
P3_US22A	HDL	Fasting	THR	Fasting	-0.728112
P3_US22A	HDL 6h	Post-prandial	THR	Fasting	-0.579341
P3_US22A	HDL	Fasting	TRIG	Fasting	-0.474058
P3_US22A	HDL	Fasting	Weight	Personal	-0.423394
P3_US22A	HDL 6h	Post-prandial	TRIG	Fasting	-0.416315
P3_US22A	HDL	Fasting	TRIG 6h	Post-prandial	-0.409484
P3_US22A	HDL 6h	Post-prandial	Weight	Personal	-0.388274
P3_US22A	HDL 6h	Post-prandial	TRIG 6h	Post-prandial	-0.374732
P3_US22A	BMI	Personal	HDL	Fasting	-0.356168
P3_US22A	ASCVD 6h	Personal	HDL 6h	Post-prandial	-0.34471
P3_US22A	BMI	Personal	HDL 6h	Post-prandial	-0.342468
P3_US22A	BMI	Personal	hPDI	Habitual diet	-0.311336
P3_US22A	Weight	Personal	hPDI	Habitual diet	-0.287371
P3_US22A	BMI	Personal	HEI	Habitual diet	-0.274359
P3_US22A	ASCVD 6h	Personal	HDL	Fasting	-0.264741
P3_US22A	HEI	Habitual diet	uPDI	Habitual diet	-0.240542
P3_US22A	HEI	Habitual diet	Weight	Personal	-0.224684
P3_US22A	hPDI	Habitual diet	uPDI	Habitual diet	-0.224307
P3_US22A	ASCVD	Personal	HDL	Fasting	-0.2217
P3_US22A	HDL	Fasting	HbA1c%	Personal	-0.221254
P3_US22A	Height	Personal	PGLU 6h	Post-prandial	-0.216736
P3_US22A	Meal 66 GLU2h	Post-prandial	uPDI	Habitual diet	-0.196538
P3_US22A	HDL 6h	Post-prandial	HbA1c%	Personal	-0.196452
P3_US22A	HDL	Fasting	Height	Personal	-0.184792
P3_US22A	HDL 6h	Post-prandial	PGLU	Fasting	-0.171623
P3_US22A	HDL	Fasting	PGLU	Fasting	-0.168518
P3_US22A	ASCVD	Personal	HDL 6h	Post-prandial	-0.165016
P3_US22A	HDL 6h	Post-prandial	Systolic	Personal	-0.164824
P3_US22A	HDL	Fasting	Systolic	Personal	-0.159734
P3_US22A	Diastolic	Personal	HDL 6h	Post-prandial	-0.150451
P3_US22A	BMI	Personal	oPDI	Habitual diet	-0.149943
P3_US22A	CHOL	Fasting	oPDI	Habitual diet	-0.147348
P3_US22A	PGLU 6h	Post-prandial	TRIG	Fasting	-0.146878
P3_US22A	Age	Personal	uPDI	Habitual diet	-0.142055
P3_US22A	HDL 6h	Post-prandial	Height	Personal	-0.140308
P3_US22A	Diastolic	Personal	hPDI	Habitual diet	-0.138463
P3_US22A	TRIG	Fasting	hPDI	Habitual diet	-0.138146
P3_US22A	BMI	Personal	Meal 66 GLU2h	Post-prandial	-0.137511
P3_US22A	THR	Fasting	hPDI	Habitual diet	-0.137429
P3_US22A	CHOL 6h	Post-prandial	oPDI	Habitual diet	-0.13539
P3_US22A	CHOL 6h	Post-prandial	HEI	Habitual diet	-0.133889
P3_US22A	Meal 77 GLU2h	Post-prandial	uPDI	Habitual diet	-0.131912
P3_US22A	Diastolic	Personal	HDL	Fasting	-0.130983
P3_US22A	CHOL	Fasting	HEI	Habitual diet	-0.12883
P3_US22A	Weight	Personal	oPDI	Habitual diet	-0.126231
P3_US22A	HDL	Fasting	uPDI	Habitual diet	-0.125093
P3_US22A	oPDI	Habitual diet	uPDI	Habitual diet	-0.124621
P3_US22A	Meal 55 GLU2h	Post-prandial	uPDI	Habitual diet	-0.123443
P3_US22A	Systolic	Personal	hPDI	Habitual diet	-0.120927
P3_US22A	HDL 6h	Post-prandial	uPDI	Habitual diet	-0.115575
P3_US22A	PGLU	Fasting	oPDI	Habitual diet	-0.111577
P3_US22A	Meal 55 GLU2h	Post-prandial	oPDI	Habitual diet	-0.108369
P3_US22A	CHOL	Fasting	PGLU 6h	Post-prandial	-0.102746
P3_US22A	HEI	Habitual diet	THR	Fasting	-0.100895
P3_US22A	Diastolic	Personal	HEI	Habitual diet	-0.100732
P3_US22A	PGLU	Fasting	hPDI	Habitual diet	-0.100252
P3_US22A	Meal 66 GLU2h	Post-prandial	Weight	Personal	-0.0977433
P3_US22A	HEI	Habitual diet	PGLU	Fasting	-0.0963192
P3_US22A	CHOL	Fasting	Height	Personal	-0.0893681
P3_US22A	HEI	Habitual diet	Systolic	Personal	-0.0885726
P3_US22A	Meal 77 GLU2h	Post-prandial	oPDI	Habitual diet	-0.087387
P3_US22A	TRIG 6h	Post-prandial	hPDI	Habitual diet	-0.0866404
P3_US22A	Systolic	Personal	oPDI	Habitual diet	-0.086485
P3_US22A	PGLU 6h	Post-prandial	THR	Fasting	-0.0855741
P3_US22A	HEI	Habitual diet	TRIG	Fasting	-0.0835745
P3_US22A	ASCVD	Personal	uPDI	Habitual diet	-0.0830339
P3_US22A	HbA1c%	Personal	PGLU 6h	Post-prandial	-0.082553
P3_US22A	HDL	Fasting	PGLU 6h	Post-prandial	-0.0813599
P3_US22A	Diastolic	Personal	oPDI	Habitual diet	-0.0767472
P3_US22A	THR	Fasting	oPDI	Habitual diet	-0.075346
P3_US22A	CHOL 6h	Post-prandial	Height	Personal	-0.0696026
P3_US22A	HDL	Fasting	Meal 55 GLU2h	Post-prandial	-0.0671593
P3_US22A	HDL	Fasting	Meal 77 GLU2h	Post-prandial	-0.0652136
P3_US22A	CHOL 6h	Post-prandial	hPDI	Habitual diet	-0.0610809
P3_US22A	HEI	Habitual diet	TRIG 6h	Post-prandial	-0.0598384
P3_US22A	HEI	Habitual diet	Meal 55 GLU2h	Post-prandial	-0.057829
P3_US22A	CHOL	Fasting	hPDI	Habitual diet	-0.0574816
P3_US22A	CGM variation	Personal	HDL	Fasting	-0.0563888
P3_US22A	BMI	Personal	Height	Personal	-0.0546275
P3_US22A	CGM variation	Personal	Weight	Personal	-0.0515069
P3_US22A	CHOL	Fasting	uPDI	Habitual diet	-0.0510159
P3_US22A	HEI	Habitual diet	HbA1c%	Personal	-0.0484461
P3_US22A	HbA1c%	Personal	hPDI	Habitual diet	-0.0481802
P3_US22A	BMI	Personal	CGM variation	Personal	-0.0455035
P3_US22A	Meal 66 GLU2h	Post-prandial	oPDI	Habitual diet	-0.0454227
P3_US22A	ASCVD 6h	Personal	uPDI	Habitual diet	-0.045323
P3_US22A	Diastolic	Personal	PGLU 6h	Post-prandial	-0.0451727
P3_US22A	Height	Personal	uPDI	Habitual diet	-0.0439625
P3_US22A	ASCVD	Personal	oPDI	Habitual diet	-0.0438013
P3_US22A	HDL 6h	Post-prandial	Meal 55 GLU2h	Post-prandial	-0.0413739
P3_US22A	CGM variation	Personal	HDL 6h	Post-prandial	-0.0399399
P3_US22A	Age	Personal	Weight	Personal	-0.038483
P3_US22A	Age	Personal	BMI	Personal	-0.0380545
P3_US22A	CGM variation	Personal	Height	Personal	-0.0376166
P3_US22A	HDL 6h	Post-prandial	Meal 77 GLU2h	Post-prandial	-0.0353371
P3_US22A	HDL	Fasting	oPDI	Habitual diet	-0.0344461
P3_US22A	ASCVD 6h	Personal	oPDI	Habitual diet	-0.0341768
P3_US22A	Diastolic	Personal	Meal 66 GLU2h	Post-prandial	-0.0314021
P3_US22A	CHOL 6h	Post-prandial	uPDI	Habitual diet	-0.0313014
P3_US22A	Height	Personal	TRIG 6h	Post-prandial	-0.0312461
P3_US22A	HEI	Habitual diet	Meal 77 GLU2h	Post-prandial	-0.0284238
P3_US22A	PGLU 6h	Post-prandial	uPDI	Habitual diet	-0.0278477
P3_US22A	HbA1c%	Personal	oPDI	Habitual diet	-0.0228802
P3_US22A	CHOL	Fasting	Weight	Personal	-0.0220846
P3_US22A	TRIG 6h	Post-prandial	oPDI	Habitual diet	-0.0206529
P3_US22A	TRIG	Fasting	oPDI	Habitual diet	-0.0203887
P3_US22A	PGLU 6h	Post-prandial	oPDI	Habitual diet	-0.018726
P3_US22A	PGLU 6h	Post-prandial	Weight	Personal	-0.0185811
P3_US22A	HDL 6h	Post-prandial	oPDI	Habitual diet	-0.0140127
P3_US22A	PGLU	Fasting	uPDI	Habitual diet	-0.0121184
P3_US22A	Meal 66 GLU2h	Post-prandial	THR	Fasting	-0.0116787
P3_US22A	Age	Personal	Height	Personal	-0.0110275
P3_US22A	PGLU 6h	Post-prandial	hPDI	Habitual diet	-0.0107135
P3_US22A	CHOL 6h	Post-prandial	PGLU	Fasting	-0.00825315
P3_US22A	Height	Personal	hPDI	Habitual diet	-0.00364488
P3_US22A	Age	Personal	oPDI	Habitual diet	-0.00130517
P3_US22A	CGM variation	Personal	hPDI	Habitual diet	0.00106415
P3_US22A	Age	Personal	Diastolic	Personal	0.00122136
P3_US22A	HbA1c%	Personal	uPDI	Habitual diet	0.00249536
P3_US22A	CGM variation	Personal	CHOL	Fasting	0.00343469
P3_US22A	Meal 66 GLU2h	Post-prandial	TRIG 6h	Post-prandial	0.00358913
P3_US22A	CGM variation	Personal	Diastolic	Personal	0.00872698
P3_US22A	BMI	Personal	Meal 77 GLU2h	Post-prandial	0.00920797
P3_US22A	HDL	Fasting	HEI	Habitual diet	0.00942823
P3_US22A	CGM variation	Personal	CHOL 6h	Post-prandial	0.0132325
P3_US22A	CHOL 6h	Post-prandial	HbA1c%	Personal	0.0141226
P3_US22A	CGM variation	Personal	HEI	Habitual diet	0.0159782
P3_US22A	ASCVD 6h	Personal	HEI	Habitual diet	0.0174141
P3_US22A	Height	Personal	oPDI	Habitual diet	0.0179402
P3_US22A	CGM variation	Personal	oPDI	Habitual diet	0.0184619
P3_US22A	Height	Personal	Meal 55 GLU2h	Post-prandial	0.0200122
P3_US22A	Diastolic	Personal	Meal 77 GLU2h	Post-prandial	0.0202534
P3_US22A	Meal 55 GLU2h	Post-prandial	hPDI	Habitual diet	0.0203538
P3_US22A	Age	Personal	THR	Fasting	0.0212732
P3_US22A	HEI	Habitual diet	PGLU 6h	Post-prandial	0.0252603
P3_US22A	BMI	Personal	CHOL	Fasting	0.0269248
P3_US22A	HDL 6h	Post-prandial	HEI	Habitual diet	0.02705
P3_US22A	HbA1c%	Personal	Height	Personal	0.0285734
P3_US22A	CHOL	Fasting	Systolic	Personal	0.0291723
P3_US22A	ASCVD	Personal	HEI	Habitual diet	0.0302629
P3_US22A	Meal 77 GLU2h	Post-prandial	Weight	Personal	0.0307535
P3_US22A	Meal 77 GLU2h	Post-prandial	hPDI	Habitual diet	0.0307572
P3_US22A	Meal 66 GLU2h	Post-prandial	TRIG	Fasting	0.0310898
P3_US22A	Height	Personal	TRIG	Fasting	0.031457
P3_US22A	CHOL 6h	Post-prandial	Diastolic	Personal	0.0324224
P3_US22A	Height	Personal	Meal 77 GLU2h	Post-prandial	0.0324752
P3_US22A	Diastolic	Personal	Meal 55 GLU2h	Post-prandial	0.0332964
P3_US22A	CHOL 6h	Post-prandial	Systolic	Personal	0.0343463
P3_US22A	Diastolic	Personal	Height	Personal	0.0345573
P3_US22A	CHOL	Fasting	PGLU	Fasting	0.0347569
P3_US22A	CHOL 6h	Post-prandial	Weight	Personal	0.0353415
P3_US22A	HDL	Fasting	Meal 66 GLU2h	Post-prandial	0.0421909
P3_US22A	CGM variation	Personal	uPDI	Habitual diet	0.0423471
P3_US22A	BMI	Personal	Meal 55 GLU2h	Post-prandial	0.0434201
P3_US22A	CGM variation	Personal	THR	Fasting	0.0436547
P3_US22A	Height	Personal	Meal 66 GLU2h	Post-prandial	0.0462456
P3_US22A	ASCVD 6h	Personal	hPDI	Habitual diet	0.046941
P3_US22A	HEI	Habitual diet	Height	Personal	0.0478678
P3_US22A	Systolic	Personal	uPDI	Habitual diet	0.0502074
P3_US22A	HEI	Habitual diet	Meal 66 GLU2h	Post-prandial	0.0522963
P3_US22A	Meal 66 GLU2h	Post-prandial	Systolic	Personal	0.0540808
P3_US22A	Height	Personal	PGLU	Fasting	0.0573126
P3_US22A	CHOL	Fasting	Meal 55 GLU2h	Post-prandial	0.0574271
P3_US22A	Meal 55 GLU2h	Post-prandial	Weight	Personal	0.0580059
P3_US22A	CHOL	Fasting	HbA1c%	Personal	0.0582961
P3_US22A	CHOL	Fasting	Meal 66 GLU2h	Post-prandial	0.0587354
P3_US22A	CHOL	Fasting	Diastolic	Personal	0.0599101
P3_US22A	CHOL	Fasting	Meal 77 GLU2h	Post-prandial	0.0638783
P3_US22A	Diastolic	Personal	HbA1c%	Personal	0.0642826
P3_US22A	CHOL 6h	Post-prandial	Meal 66 GLU2h	Post-prandial	0.0668524
P3_US22A	Height	Personal	Systolic	Personal	0.0679373
P3_US22A	HDL 6h	Post-prandial	Meal 66 GLU2h	Post-prandial	0.0679883
P3_US22A	BMI	Personal	PGLU 6h	Post-prandial	0.0694183
P3_US22A	CHOL 6h	Post-prandial	Meal 77 GLU2h	Post-prandial	0.0721308
P3_US22A	ASCVD	Personal	hPDI	Habitual diet	0.076505
P3_US22A	BMI	Personal	CHOL 6h	Post-prandial	0.076955
P3_US22A	Age	Personal	TRIG	Fasting	0.0774368
P3_US22A	ASCVD 6h	Personal	Height	Personal	0.0793055
P3_US22A	PGLU	Fasting	PGLU 6h	Post-prandial	0.0799495
P3_US22A	CHOL 6h	Post-prandial	Meal 55 GLU2h	Post-prandial	0.0803476
P3_US22A	THR	Fasting	uPDI	Habitual diet	0.0853429
P3_US22A	Diastolic	Personal	uPDI	Habitual diet	0.0855741
P3_US22A	Meal 55 GLU2h	Post-prandial	THR	Fasting	0.087881
P3_US22A	Age	Personal	HDL	Fasting	0.0905493
P3_US22A	Meal 77 GLU2h	Post-prandial	THR	Fasting	0.091173
P3_US22A	HDL	Fasting	hPDI	Habitual diet	0.0928682
P3_US22A	Age	Personal	HEI	Habitual diet	0.0933749
P3_US22A	TRIG 6h	Post-prandial	uPDI	Habitual diet	0.0950458
P3_US22A	Height	Personal	THR	Fasting	0.0953341
P3_US22A	Weight	Personal	uPDI	Habitual diet	0.100499
P3_US22A	CGM variation	Personal	Systolic	Personal	0.102128
P3_US22A	ASCVD	Personal	Height	Personal	0.106792
P3_US22A	Meal 66 GLU2h	Post-prandial	hPDI	Habitual diet	0.10866
P3_US22A	TRIG	Fasting	uPDI	Habitual diet	0.110704
P3_US22A	Meal 77 GLU2h	Post-prandial	TRIG 6h	Post-prandial	0.112034
P3_US22A	ASCVD	Personal	BMI	Personal	0.112073
P3_US22A	HDL 6h	Post-prandial	PGLU 6h	Post-prandial	0.114514
P3_US22A	Age	Personal	HDL 6h	Post-prandial	0.115752
P3_US22A	Meal 55 GLU2h	Post-prandial	TRIG 6h	Post-prandial	0.11601
P3_US22A	Meal 77 GLU2h	Post-prandial	Systolic	Personal	0.12109
P3_US22A	HDL 6h	Post-prandial	hPDI	Habitual diet	0.12357
P3_US22A	Meal 55 GLU2h	Post-prandial	Systolic	Personal	0.123592
P3_US22A	Diastolic	Personal	PGLU	Fasting	0.125116
P3_US22A	Meal 55 GLU2h	Post-prandial	TRIG	Fasting	0.126742
P3_US22A	ASCVD	Personal	PGLU 6h	Post-prandial	0.126873
P3_US22A	Meal 77 GLU2h	Post-prandial	TRIG	Fasting	0.129614
P3_US22A	BMI	Personal	uPDI	Habitual diet	0.131391
P3_US22A	ASCVD 6h	Personal	CHOL	Fasting	0.132408
P3_US22A	CGM variation	Personal	TRIG 6h	Post-prandial	0.13366
P3_US22A	CHOL 6h	Post-prandial	TRIG	Fasting	0.138679
P3_US22A	CGM variation	Personal	TRIG	Fasting	0.144117
P3_US22A	ASCVD	Personal	Diastolic	Personal	0.155226
P3_US22A	Age	Personal	Systolic	Personal	0.162172
P3_US22A	Systolic	Personal	THR	Fasting	0.164345
P3_US22A	ASCVD	Personal	Weight	Personal	0.164866
P3_US22A	Diastolic	Personal	TRIG 6h	Post-prandial	0.170086
P3_US22A	PGLU	Fasting	THR	Fasting	0.170472
P3_US22A	CGM variation	Personal	PGLU	Fasting	0.173116
P3_US22A	Age	Personal	CHOL	Fasting	0.173665
P3_US22A	Diastolic	Personal	THR	Fasting	0.174162
P3_US22A	Meal 77 GLU2h	Post-prandial	PGLU 6h	Post-prandial	0.175768
P3_US22A	CHOL 6h	Post-prandial	HDL	Fasting	0.17693
P3_US22A	ASCVD 6h	Personal	BMI	Personal	0.183773
P3_US22A	CHOL	Fasting	TRIG 6h	Post-prandial	0.188989
P3_US22A	Diastolic	Personal	TRIG	Fasting	0.193293
P3_US22A	Age	Personal	PGLU	Fasting	0.193362
P3_US22A	Age	Personal	hPDI	Habitual diet	0.198192
P3_US22A	ASCVD	Personal	CHOL 6h	Post-prandial	0.198297
P3_US22A	ASCVD 6h	Personal	Diastolic	Personal	0.198622
P3_US22A	PGLU	Fasting	Systolic	Personal	0.19876
P3_US22A	PGLU 6h	Post-prandial	Systolic	Personal	0.199735
P3_US22A	HbA1c%	Personal	Systolic	Personal	0.19998
P3_US22A	Systolic	Personal	TRIG	Fasting	0.201048
P3_US22A	Systolic	Personal	TRIG 6h	Post-prandial	0.201239
P3_US22A	ASCVD 6h	Personal	CHOL 6h	Post-prandial	0.205425
P3_US22A	BMI	Personal	PGLU	Fasting	0.208771
P3_US22A	PGLU	Fasting	TRIG 6h	Post-prandial	0.21065
P3_US22A	CHOL	Fasting	HDL 6h	Post-prandial	0.212172
P3_US22A	Age	Personal	TRIG 6h	Post-prandial	0.212271
P3_US22A	Meal 66 GLU2h	Post-prandial	PGLU	Fasting	0.213543
P3_US22A	Meal 55 GLU2h	Post-prandial	PGLU 6h	Post-prandial	0.214261
P3_US22A	ASCVD 6h	Personal	Weight	Personal	0.214424
P3_US22A	Meal 66 GLU2h	Post-prandial	PGLU 6h	Post-prandial	0.219891
P3_US22A	PGLU	Fasting	Weight	Personal	0.222485
P3_US22A	PGLU 6h	Post-prandial	TRIG 6h	Post-prandial	0.223645
P3_US22A	PGLU	Fasting	TRIG	Fasting	0.224392
P3_US22A	Age	Personal	CGM variation	Personal	0.224499
P3_US22A	BMI	Personal	HbA1c%	Personal	0.225034
P3_US22A	CHOL	Fasting	TRIG	Fasting	0.227173
P3_US22A	HbA1c%	Personal	THR	Fasting	0.23358
P3_US22A	HbA1c%	Personal	Weight	Personal	0.235178
P3_US22A	Age	Personal	CHOL 6h	Post-prandial	0.237886
P3_US22A	ASCVD	Personal	CHOL	Fasting	0.238192
P3_US22A	ASCVD 6h	Personal	CGM variation	Personal	0.25166
P3_US22A	TRIG 6h	Post-prandial	Weight	Personal	0.262239
P3_US22A	HbA1c%	Personal	TRIG 6h	Post-prandial	0.266956
P3_US22A	ASCVD 6h	Personal	Meal 66 GLU2h	Post-prandial	0.268504
P3_US22A	CHOL 6h	Post-prandial	TRIG 6h	Post-prandial	0.272439
P3_US22A	CHOL 6h	Post-prandial	THR	Fasting	0.273379
P3_US22A	CGM variation	Personal	PGLU 6h	Post-prandial	0.273627
P3_US22A	ASCVD 6h	Personal	PGLU 6h	Post-prandial	0.276485
P3_US22A	HbA1c%	Personal	TRIG	Fasting	0.279702
P3_US22A	CHOL	Fasting	HDL	Fasting	0.280384
P3_US22A	ASCVD	Personal	CGM variation	Personal	0.282343
P3_US22A	Age	Personal	Meal 77 GLU2h	Post-prandial	0.283006
P3_US22A	HbA1c%	Personal	Meal 66 GLU2h	Post-prandial	0.284271
P3_US22A	Age	Personal	PGLU 6h	Post-prandial	0.285214
P3_US22A	CHOL 6h	Post-prandial	HDL 6h	Post-prandial	0.292956
P3_US22A	ASCVD 6h	Personal	TRIG	Fasting	0.293099
P3_US22A	CHOL 6h	Post-prandial	PGLU 6h	Post-prandial	0.294811
P3_US22A	ASCVD 6h	Personal	PGLU	Fasting	0.294862
P3_US22A	BMI	Personal	TRIG 6h	Post-prandial	0.296218
P3_US22A	Diastolic	Personal	Weight	Personal	0.296856
P3_US22A	BMI	Personal	Diastolic	Personal	0.299354
P3_US22A	Age	Personal	Meal 55 GLU2h	Post-prandial	0.299492
P3_US22A	ASCVD	Personal	TRIG	Fasting	0.306782
P3_US22A	ASCVD 6h	Personal	Meal 77 GLU2h	Post-prandial	0.307331
P3_US22A	ASCVD	Personal	PGLU	Fasting	0.307398
P3_US22A	Age	Personal	Meal 66 GLU2h	Post-prandial	0.307714
P3_US22A	BMI	Personal	Systolic	Personal	0.314217
P3_US22A	Meal 77 GLU2h	Post-prandial	PGLU	Fasting	0.316414
P3_US22A	ASCVD 6h	Personal	THR	Fasting	0.32003
P3_US22A	ASCVD 6h	Personal	Meal 55 GLU2h	Post-prandial	0.323311
P3_US22A	Systolic	Personal	Weight	Personal	0.327243
P3_US22A	ASCVD	Personal	Meal 66 GLU2h	Post-prandial	0.332241
P3_US22A	Meal 55 GLU2h	Post-prandial	PGLU	Fasting	0.335833
P3_US22A	Age	Personal	HbA1c%	Personal	0.350657
P3_US22A	ASCVD	Personal	THR	Fasting	0.357993
P3_US22A	BMI	Personal	THR	Fasting	0.359063
P3_US22A	TRIG	Fasting	Weight	Personal	0.361556
P3_US22A	ASCVD	Personal	Meal 77 GLU2h	Post-prandial	0.36173
P3_US22A	CGM variation	Personal	HbA1c%	Personal	0.363205
P3_US22A	BMI	Personal	TRIG	Fasting	0.369173
P3_US22A	HbA1c%	Personal	Meal 77 GLU2h	Post-prandial	0.369189
P3_US22A	ASCVD	Personal	Systolic	Personal	0.373005
P3_US22A	ASCVD	Personal	Meal 55 GLU2h	Post-prandial	0.37654
P3_US22A	ASCVD	Personal	TRIG 6h	Post-prandial	0.378224
P3_US22A	THR	Fasting	Weight	Personal	0.381014
P3_US22A	HbA1c%	Personal	Meal 55 GLU2h	Post-prandial	0.383963
P3_US22A	Height	Personal	Weight	Personal	0.386939
P3_US22A	CHOL	Fasting	THR	Fasting	0.393612
P3_US22A	ASCVD 6h	Personal	Systolic	Personal	0.397031
P3_US22A	CGM variation	Personal	Meal 55 GLU2h	Post-prandial	0.408744
P3_US22A	ASCVD 6h	Personal	TRIG 6h	Post-prandial	0.427974
P3_US22A	HbA1c%	Personal	PGLU	Fasting	0.450139
P3_US22A	CGM variation	Personal	Meal 77 GLU2h	Post-prandial	0.45144
P3_US22A	CGM variation	Personal	Meal 66 GLU2h	Post-prandial	0.468817
P3_US22A	ASCVD 6h	Personal	HbA1c%	Personal	0.482272
P3_US22A	ASCVD	Personal	HbA1c%	Personal	0.487628
P3_US22A	THR	Fasting	TRIG 6h	Post-prandial	0.515088
P3_US22A	hPDI	Habitual diet	oPDI	Habitual diet	0.564363
P3_US22A	Diastolic	Personal	Systolic	Personal	0.596137
P3_US22A	HEI	Habitual diet	oPDI	Habitual diet	0.605212
P3_US22A	THR	Fasting	TRIG	Fasting	0.60852
P3_US22A	Meal 66 GLU2h	Post-prandial	Meal 77 GLU2h	Post-prandial	0.615404
P3_US22A	CHOL	Fasting	CHOL 6h	Post-prandial	0.644084
P3_US22A	TRIG	Fasting	TRIG 6h	Post-prandial	0.648659
P3_US22A	Meal 55 GLU2h	Post-prandial	Meal 66 GLU2h	Post-prandial	0.652009
P3_US22A	HEI	Habitual diet	hPDI	Habitual diet	0.662257
P3_US22A	Meal 55 GLU2h	Post-prandial	Meal 77 GLU2h	Post-prandial	0.728013
P3_US22A	ASCVD 6h	Personal	Age	Personal	0.765277
P3_US22A	HDL	Fasting	HDL 6h	Post-prandial	0.780705
P3_US22A	ASCVD	Personal	Age	Personal	0.847325
P3_US22A	BMI	Personal	Weight	Personal	0.880787
P3_US22A	ASCVD	Personal	ASCVD 6h	Personal	0.96349

## Sheet: S5
	Table S5. The ZOE MB Health and Diet ranks by cohort, geography, and globally.
	ZOE MB Health ranks								ZOE MB Diet ranks
SGB	P1	P2	P3_US21	P3_US22A	P3_UK22A	HEALTH_UK	HELATH_US	HEALTH_ranks	P1	P2	P3_US21	P3_US22A	P3_UK22A	DIET_UK	DIET_US	DIET_ranks
SGB15249	0.00930233	0.0172414	0.0173661	0.0111465	0.00970874	0.00950553	0.0152513	0.012953	0.330233	0.293103	0.156295	0.0923567	0.218447	0.27434	0.180585	0.218087
SGB6340			0.0144718	0.00955414	0.0194175	0.0194175	0.012013	0.0144811			0.0622287	0.044586	0.176578	0.176578	0.0534073	0.0944641
SGB4964	0.0139535	0.0804598	0.00144718	0.00159236	0.0800971	0.0470253	0.0278331	0.03551	0.00465116	0.0344828	0.0101302	0.0302548	0.396845	0.200748	0.0249559	0.0952727
SGB14252	0.0418605		0.0781476	0.0382166	0.0279126	0.0348865	0.0581821	0.0465343	0.195349		0.0130246	0.0557325	0.666869	0.431109	0.0343785	0.232744
SGB15229	0.0697674		0.114327	0.0238854	0.00121359	0.0354905	0.0691062	0.0522984	0.246512		0.0665702	0.0700637	0.742112	0.494312	0.0683169	0.281314
SGB6174_group	0.0232558		0.137482	0.0605096	0.00606796	0.0146619	0.0989957	0.0568288	0.2		0.195369	0.203822	0.389563	0.294782	0.199595	0.247188
SGB15317	0.0511628	0.189655	0.0376266	0.00636943	0.0121359	0.0316494	0.0778837	0.05939	0.0372093	0.0689655	0.0419682	0.0366242	0.754854	0.396032	0.049186	0.187924
SGB14179	0.102326		0.0607815	0.0366242	0.0849515	0.0936385	0.0487028	0.0711707	0.586047		0.198263	0.372611	0.00364078	0.294844	0.285437	0.290141
SGB15225	0.0744186		0.0824891	0.105096	0.0254854	0.049952	0.0937923	0.0718722	0.348837		0.0622287	0.0995223	0.163835	0.256336	0.0808755	0.168606
SGB4894	0.0186047		0.0709117	0.144904	0.0546117	0.0366082	0.107908	0.0722581	0.12093		0.224313	0.167197	0.274879	0.197904	0.195755	0.19683
SGB4643			0.00578871	0.0429936	0.168689	0.168689	0.0243912	0.0724906			0.10275	0.0493631	0.272451	0.272451	0.0760563	0.141521
SGB4963			0.015919	0.089172	0.115291	0.115291	0.0525455	0.0734607			0.121563	0.10828	0.205097	0.205097	0.114922	0.14498
SGB79840	0.055814	0.109195	0.0520984	0.0398089	0.110437	0.0831254	0.0670342	0.0734707	0.162791	0.224138	0.167873	0.211783	0.134709	0.14875	0.201265	0.180259
SGB4893	0.00465116		0.124457	0.106688	0.0643204	0.0344858	0.115573	0.0750292	0.00930233		0.0882779	0.109873	0.29551	0.152406	0.0990752	0.125741
SGB6276	0.0604651		0.0434153	0.0732484	0.140777	0.100621	0.0583319	0.0794764	0.488372		0.0506512	0.0899682	0.489684	0.489028	0.0703097	0.279669
SGB3952			0.176556	0.0414013	0.0485437	0.0485437	0.108978	0.0888336			0.269899	0.369427	0.48665	0.48665	0.319663	0.375325
SGB4638			0.0477569	0.181529	0.038835	0.038835	0.114643	0.0893735			0.298119	0.30414	0.237864	0.237864	0.301129	0.280041
SGB15236	0.227907		0.00289436	0.136943	0.00242718	0.115167	0.0699185	0.0925428	0.630233		0.146165	0.121019	0.0873786	0.358806	0.133592	0.246199
SGB4191	0.251163		0.0188133	0.0318471	0.0752427	0.163203	0.0253302	0.0942665	0.44186		0.175832	0.14172	0.149272	0.295566	0.158776	0.227171
SGB15053_group	0.139535	0.091954	0.040521	0.066879	0.154126	0.146831	0.0664513	0.098603	0.148837	0.201149	0.134588	0.113057	0.302184	0.225511	0.149598	0.179963
SGB15368	0.0325581		0.182344	0.109873	0.0776699	0.055114	0.146109	0.100611	0.283721		0.0274964	0.0270701	0.601335	0.442528	0.0272832	0.234906
SGB4782	0.0651163	0.178161	0.0578871	0.0684713	0.144417	0.104767	0.101506	0.102811	0.0511628	0.0172414	0.0188133	0.022293	0.527306	0.289234	0.0194492	0.127363
SGB14042			0.178003	0.0573248	0.0740291	0.0740291	0.117664	0.103119			0.237337	0.332803	0.0169903	0.0169903	0.28507	0.19571
SGB4706	0.0976744	0.183908	0.024602	0.0589172	0.182039	0.139857	0.0891424	0.109428	0.0837209	0.0114943	0.00723589	0.013535	0.305825	0.194773	0.0107551	0.0843623
SGB4644	0.437209	0.0287356	0.00868307	0.0127389	0.0910194	0.264114	0.0167192	0.115677	0.269767	0.166667	0.125904	0.0660828	0.679612	0.47469	0.119551	0.261607
SGB49188			0.0868307	0.00796178	0.252427	0.252427	0.0473962	0.11574			0.531114	0.58121	0.223301	0.223301	0.556162	0.445208
SGB4781	0.176744	0.264368	0.0130246	0.0812102	0.0582524	0.117498	0.119534	0.11872	0.316279	0.229885	0.159913	0.140127	0.152913	0.234596	0.176642	0.199823
SGB4777	0.0790698		0.0955137	0.246815	0.0558252	0.0674475	0.171165	0.119306	0.027907		0.0260492	0.0207006	0.149272	0.0885894	0.0233749	0.0559822
SGB14921	0.255814		0.0202605	0.199045	0.00728155	0.131548	0.109653	0.1206	0.75814		0.204052	0.171975	0.00606796	0.382104	0.188013	0.285059
SGB15234	0.125581	0.385057	0.0390738	0.0350318	0.0376214	0.0816014	0.153054	0.124473	0.553488	0.376437	0.258321	0.242038	0.589806	0.571647	0.292265	0.404018
SGB8601			0.108538	0.121019	0.15534	0.15534	0.114779	0.128299			0.314038	0.286624	0.00242718	0.00242718	0.300331	0.20103
SGB5087	0.0883721	0.0517241	0.151954	0.10828	0.246359	0.167366	0.103986	0.129338	0.218605	0.00574713	0.0115774	0.00796178	0.67415	0.446378	0.00842878	0.183608
SGB14311	0.181395		0.0940666	0.211783	0.0364078	0.108902	0.152925	0.130913	0.851163		0.331404	0.267516	0.522451	0.686807	0.29946	0.493133
SGB4953			0.0101302	0.372611	0.0133495	0.0133495	0.191371	0.13203			0.0535456	0.0621019	0.570388	0.570388	0.0578237	0.228679
SGB7258	0.130233		0.130246	0.0955414	0.17233	0.151281	0.112894	0.132088	0.0976744		0.116498	0.230892	0.0182039	0.0579392	0.173695	0.115817
SGB4882			0.160637	0.13535	0.100728	0.100728	0.147994	0.132238			0.101302	0.176752	0.176578	0.176578	0.139027	0.151544
SGB6367			0.0506512	0.0509554	0.296117	0.296117	0.0508033	0.132574			0.0347323	0.0461783	0.40716	0.40716	0.0404553	0.16269
SGB15106	0.116279		0.089725	0.200637	0.131068	0.123674	0.145181	0.134427	0.595349		0.193922	0.148089	0.0351942	0.315272	0.171006	0.243139
SGB4778	0.15814	0.293103	0.0303907	0.116242	0.104369	0.131254	0.146579	0.140449	0.144186	0.189655	0.0520984	0.0788217	0.0631068	0.103646	0.106858	0.105574
SGB15131	0.330233	0.0114943	0.0636758	0.0254777	0.276699	0.303466	0.0335493	0.141516	0.869767	0.494253	0.377713	0.547771	0.0133495	0.441558	0.473246	0.460571
SGB4198_group	0.24186	0.0344828	0.00434153	0.143312	0.293689	0.267775	0.0607121	0.143537	0.762791	0.304598	0.478292	0.487261	0.893204	0.827997	0.423384	0.585229
SGB15031	0.148837		0.115774	0.240446	0.0958738	0.122355	0.17811	0.150233	0.772093		0.232996	0.144904	0.563107	0.6676	0.18895	0.428275
SGB13981	0.297674	0.356322	0.0231548	0.0143312	0.0764563	0.187065	0.131269	0.153588	0.35814	0.272989	0.11288	0.242038	0.114078	0.236109	0.209302	0.220025
SGB15123	0.186047	0.103448	0.196816	0.0175159	0.308252	0.247149	0.105927	0.162416	0.767442	0.218391	0.183792	0.224522	0.0157767	0.391609	0.208902	0.281985
SGB54300			0.105644	0.178344	0.207524	0.207524	0.141994	0.163837			0.334298	0.262739	0.59466	0.59466	0.298518	0.397232
SGB4665			0.136035	0.157643	0.203883	0.203883	0.146839	0.165854			0.0434153	0.0636943	0.305825	0.305825	0.0535548	0.137645
SGB13979			0.331404	0.133758	0.0339806	0.0339806	0.232581	0.166381			0.157742	0.154459	0.336772	0.336772	0.156101	0.216324
SGB15410	0.237209		0.0723589	0.332803	0.032767	0.134988	0.202581	0.168784	0.376744		0.105644	0.151274	0.228155	0.30245	0.128459	0.215454
SGB2290	0.265116	0.270115	0.146165	0.0780255	0.0873786	0.176247	0.164768	0.16936	0.451163	0.362069	0.295224	0.248408	0.211165	0.331164	0.3019	0.313606
SGB14954			0.162084	0.125796	0.222087	0.222087	0.14394	0.169989			0.419682	0.367834	0.0351942	0.0351942	0.393758	0.274237
SGB14306	0.372093		0.0911722	0.146497	0.0813107	0.226702	0.118835	0.172768	0.623256		0.154124	0.17914	0.0958738	0.359565	0.166632	0.263099
SGB4805	0.376744	0.195402	0.0361795	0.159236	0.098301	0.237523	0.130272	0.173173	0.82093	0.603448	0.349493	0.257166	0.990291	0.905611	0.403369	0.604266
SGB14899	0.423256	0.045977	0.0839363	0.0270701	0.288835	0.356045	0.0523278	0.173815	0.916279	0.586207	0.751085	0.710987	0.830097	0.873188	0.68276	0.758931
SGB4803			0.125904	0.257962	0.13835	0.13835	0.191933	0.174072			0.31259	0.334395	0.825243	0.825243	0.323493	0.490743
SGB13982	0.413953	0.132184	0.0492041	0.0302548	0.257282	0.335618	0.0705476	0.176576	0.590698	0.195402	0.260492	0.326433	0.448422	0.51956	0.260776	0.364289
SGB15265_group	0.246512	0.0862069	0.0795948	0.291401	0.183252	0.214882	0.152401	0.177393	0.111628	0.433908	0.140376	0.0764331	0.683859	0.397744	0.216906	0.289241
SGB14114			0.0926194	0.165605	0.28034	0.28034	0.129112	0.179521			0.51809	0.438694	0.399879	0.399879	0.478392	0.452221
SGB47656			0.13314	0.383758	0.0230583	0.0230583	0.258449	0.179986			0.0767004	0.0828025	0.40716	0.40716	0.0797515	0.188888
SGB6749			0.220695	0.183121	0.14199	0.14199	0.201908	0.181935			0.0853835	0.127389	0.363471	0.363471	0.106386	0.192081
SGB14253	0.144186		0.180897	0.388535	0.0182039	0.081195	0.284716	0.182956	0.483721		0.0593343	0.0955414	0.64017	0.561945	0.0774378	0.319692
SGB15346	0.12093	0.528736	0.128799	0.0207006	0.122573	0.121752	0.226078	0.184348	0.237209	0.0632184	0.0289436	0.0350318	0.854369	0.545789	0.0423979	0.243754
SGB4810	0.167442		0.24602	0.248408	0.092233	0.129837	0.247214	0.188526	0.0139535		0.00434153	0.00318471	0.496359	0.255156	0.00376312	0.12946
SGB4770	0.344186	0.235632	0.0289436	0.111465	0.229369	0.286777	0.125347	0.189919	0.204651	0.16092	0.151954	0.136943	0.944175	0.574413	0.149939	0.319728
SGB14043			0.457308	0.0493631	0.065534	0.065534	0.253336	0.190735			0.532562	0.574841	0.0970874	0.0970874	0.553701	0.401497
SGB4886			0.296671	0.210191	0.0679612	0.0679612	0.253431	0.191608			0.275687	0.222134	0.895631	0.895631	0.248911	0.464484
SGB25497			0.214182	0.243631	0.118932	0.118932	0.228906	0.192248			0.0723589	0.0589172	0.540049	0.540049	0.065638	0.223775
SGB4815_group	0.334884	0.281609	0.0274964	0.18949	0.135922	0.235403	0.166199	0.19388	0.474419	0.396552	0.116498	0.111465	0.760922	0.61767	0.208172	0.371971
SGB25416	0.386047	0.12069	0.153401	0.0461783	0.26335	0.324698	0.106756	0.193933	0.995349	0.637931	0.589001	0.745223	0.316141	0.655745	0.657385	0.656729
SGB4957			0.172214	0.194268	0.218447	0.218447	0.183241	0.194976			0.0839363	0.0390127	0.489684	0.489684	0.0614745	0.204211
SGB4654			0.11288	0.203822	0.270631	0.270631	0.158351	0.195778			0.0940666	0.106688	0.230583	0.230583	0.100377	0.143779
SGB15373	0.367442	0.0977011	0.0260492	0.101911	0.401699	0.38457	0.0752204	0.19896	0.255814	0.241379	0.12301	0.149682	0.51335	0.384582	0.171357	0.256647
SGB15254	0.516279	0.275862	0.138929	0.0525478	0.0400485	0.278164	0.15578	0.204733	0.325581	0.0488506	0.0492041	0.0732484	0.0910194	0.2083	0.057101	0.117581
SGB6571			0.0853835	0.138535	0.390777	0.390777	0.111959	0.204898			0.2822	0.340764	0.256068	0.256068	0.311482	0.293011
SGB15323			0.341534		0.0716019	0.0716019	0.341534	0.206568			0.149783		0.560073	0.560073	0.149783	0.354928
SGB71759	0.27907	0.373563	0.147612	0.14172	0.0934466	0.186258	0.220965	0.207082	0.139535	0.137931	0.0144718	0.0111465	0.515777	0.327656	0.0545164	0.163772
SGB4648			0.173661	0.0621019	0.385922	0.385922	0.117882	0.207229			0.227207	0.226115	0.711165	0.711165	0.226661	0.388162
SGB15180			0.2822	0.227707	0.116505	0.116505	0.254953	0.208804			0.065123	0.104299	0.325243	0.325243	0.0847112	0.164888
SGB15413	0.0372093		0.460203	0.270701	0.0691748	0.053192	0.365452	0.209322	0.562791		0.0969609	0.184713	0.527306	0.545048	0.140837	0.342943
SGB49168			0.218524		0.206311	0.206311	0.218524	0.212417			0.0998553		0.643204	0.643204	0.0998553	0.37153
SGB14960			0.183792	0.0541401	0.407767	0.407767	0.118966	0.215233			0.485528	0.520701	0.0315534	0.0315534	0.503114	0.345927
SGB4133			0.412446	0.167197	0.0667476	0.0667476	0.289822	0.215464			0.460203	0.415605	0.478155	0.478155	0.437904	0.451321
SGB15051			0.325615	0.323248	0.00485437	0.00485437	0.324432	0.217906			0.0202605	0.0605096	0.606796	0.606796	0.040385	0.229189
SGB4993	0.693023	0.0229885	0.00723589	0.00477707	0.36165	0.527337	0.0116672	0.217935	0.404651	0.465517	0.432706	0.272293	0.989078	0.696864	0.390172	0.512849
SGB15395			0.0622287	0.0907643	0.508495	0.508495	0.0764965	0.220496			0.656295	0.600318	0.440534	0.440534	0.628307	0.565716
SGB15145	0.260465	0.0632184	0.241679	0.31051	0.237864	0.249165	0.205136	0.222747	0.176744	0.117816	0.0824891	0.0716561	0.834951	0.505848	0.0906538	0.256731
SGB5111			0.143271	0.366242	0.160194	0.160194	0.254756	0.223236			0.159913	0.157643	0.124393	0.124393	0.158778	0.147317
SGB6317			0.0752533	0.0644904	0.531553	0.531553	0.0698719	0.223766			0.375543	0.375796	0.650485	0.650485	0.375669	0.467275
SGB4966			0.33864	0.320064	0.0145631	0.0145631	0.329352	0.224422			0.0361795	0.0684713	0.566141	0.566141	0.0523254	0.223597
SGB4780	0.209302	0.37931	0.0767004	0.197452	0.265777	0.23754	0.217821	0.225708	0.055814	0.103448	0.0224313	0.013535	0.805825	0.43082	0.0464715	0.200211
SGB14198			0.17945	0.374204	0.128641	0.128641	0.276827	0.227432			0.166425	0.214968	0.333738	0.333738	0.190697	0.238377
SGB63101	0.544186	0.126437	0.0593343	0.0286624	0.381068	0.462627	0.0714778	0.227938	0.860465	0.54023	0.489146	0.60828	0.00728155	0.433873	0.545885	0.501081
SGB4779	0.283721		0.227207	0.191083	0.217233	0.250477	0.209145	0.229811	0.497674		0.185239	0.245223	0.955097	0.726386	0.215231	0.470808
SGB15233	0.0837209		0.499276	0.318471	0.0303398	0.0570304	0.408874	0.232952	0.381395		0.107091	0.197452	0.614684	0.49804	0.152272	0.325156
SGB4769	0.232558		0.247467	0.173567	0.281553	0.257056	0.210517	0.233786	0.274419		0.0694645	0.0238854	0.633495	0.453957	0.0466749	0.250316
SGB2295	0.47907	0.390805	0.15919	0.0334395	0.129854	0.304462	0.194478	0.238472	0.576744	0.353448	0.396527	0.433121	0.156553	0.366649	0.394365	0.383279
SGB72336			0.264834	0.41242	0.0412621	0.0412621	0.338627	0.239505			0.501447	0.396497	0.928398	0.928398	0.448972	0.608781
SGB4658			0.261939	0.296178	0.163835	0.163835	0.279059	0.240651			0.171491	0.199045	0.138956	0.138956	0.185268	0.16983
SGB14770			0.149059	0.273885	0.313107	0.313107	0.211472	0.24535			0.30246	0.288217	0.747573	0.747573	0.295338	0.446083
SGB6148	0.218605	0.45977	0.167873	0.0477707	0.338592	0.278598	0.225138	0.246522	0.34186	0.873563	0.541245	0.488854	0.771845	0.556853	0.634554	0.603473
SGB25493	0.474419	0.431034	0.081042	0.205414	0.0436893	0.259054	0.239163	0.24712	0.27907	0.367816	0.214182	0.234873	0.410801	0.344935	0.27229	0.301348
SGB4831_group	0.381395	0.16092	0.156295	0.342357	0.200243	0.290819	0.219857	0.248242	0.460465	0.376437	0.18958	0.115446	0.978155	0.71931	0.227154	0.424017
SGB14965			0.121563	0.0191083	0.605583	0.605583	0.0703356	0.248751			0.861071	0.83121	0.0600728	0.0600728	0.846141	0.584118
SGB15224	0.325581		0.118669	0.512739	0.0449029	0.185242	0.315704	0.250473	0.706977		0.16932	0.169586	0.280947	0.493962	0.169453	0.331707
SGB4938	0.660465	0.114943	0.0217077	0.00318471	0.456311	0.558388	0.0466116	0.251322	0.390698	0.284483	0.249638	0.152866	0.973301	0.681999	0.228996	0.410197
SGB15402			0.111433	0.103503	0.540049	0.540049	0.107468	0.251661			0.754703	0.708599	0.436286	0.436286	0.731651	0.633196
SGB15291	0.2	0.551724	0.274964	0.0859873	0.151699	0.17585	0.304225	0.252875	0.167442	0.126437	0.0448625	0.0390127	0.0570388	0.11224	0.070104	0.0869585
SGB9333			0.367583	0.16879	0.224515	0.224515	0.268187	0.253629			0.263386	0.297771	0.0667476	0.0667476	0.280579	0.209302
SGB4664			0.192475	0.343949	0.225728	0.225728	0.268212	0.254051			0.0622287	0.104299	0.0303398	0.0303398	0.083264	0.0656226
SGB4906			0.363242	0.237261	0.162621	0.162621	0.300251	0.254375			0.0571635	0.143312	0.446602	0.446602	0.100238	0.215693
SGB4711	0.316279	0.54023	0.065123	0.100318	0.25	0.28314	0.235224	0.25439	0.125581	0.183908	0.0571635	0.0429936	0.601335	0.363458	0.0946884	0.202196
SGB15065			0.490593		0.0206311	0.0206311	0.490593	0.255612			0.0955137		0.258495	0.258495	0.0955137	0.177004
SGB714_group			0.0694645	0.0843949	0.615291	0.615291	0.0769297	0.256384			0.463097	0.41242	0.522451	0.522451	0.437759	0.46599
SGB4772	0.293023		0.387844	0.315287	0.0315534	0.162288	0.351565	0.256927	0.102326		0.0332851	0.0899682	0.912621	0.507473	0.0616266	0.28455
SGB3958	0.353488		0.356006	0.122611	0.197816	0.275652	0.239309	0.25748	0.302326		0.147612	0.115446	0.243932	0.273129	0.131529	0.202329
SGB4629			0.280753	0.0716561	0.42233	0.42233	0.176204	0.258246			0.261939	0.349522	0.0242718	0.0242718	0.305731	0.211911
SGB14048			0.308249	0.119427	0.355583	0.355583	0.213838	0.261086			0.28437	0.345541	0.463592	0.463592	0.314956	0.364501
SGB15052			0.497829		0.0291262	0.0291262	0.497829	0.263478			0.0738061		0.664442	0.664442	0.0738061	0.369124
SGB14861	0.418605	0.206897	0.131693	0.356688	0.208738	0.313671	0.231759	0.264524	0.618605	0.752874	0.639653	0.633758	0.966019	0.792312	0.675428	0.722182
SGB9205			0.321274	0.326433	0.146845	0.146845	0.323853	0.26485			0.409551	0.444268	0.48483	0.48483	0.426909	0.446216
SGB4280			0.263386	0.219745	0.311893	0.311893	0.241566	0.265008			0.249638	0.281847	0.739684	0.739684	0.265743	0.423723
SGB4829	0.153488		0.315485	0.565287	0.026699	0.0900937	0.440386	0.26524	0.153488		0.0680174	0.0509554	0.703883	0.428686	0.0594864	0.244086
SGB4816	0.172093	0.316092	0.306802	0.297771	0.235437	0.203765	0.306888	0.265639	0.0232558	0.0574713	0.00289436	0.00477707	0.222087	0.122672	0.0217142	0.0620972
SGB2317			0.140376	0.39172			0.266048	0.266048			0.617945	0.605892			0.611918	0.611918
SGB15411			0.418234	0.245223	0.134709	0.134709	0.331729	0.266055			0.328509	0.289809	0.0989078	0.0989078	0.309159	0.239075
SGB5117	0.223256		0.0448625	0.288217	0.509709	0.366482	0.16654	0.266511	0.32093		0.137482	0.0788217	0.723301	0.522116	0.108152	0.315134
SGB14250			0.279305	0.476115	0.0473301	0.0473301	0.37771	0.267583			0.269899	0.273885	0.145631	0.145631	0.271892	0.229805
SGB14924	0.460465		0.101302	0.308917	0.205097	0.332781	0.20511	0.268945	0.6		0.397974	0.343153	0.0121359	0.306068	0.370563	0.338316
SGB4767	0.52093	0.224138	0.0419682	0.160828	0.400485	0.460708	0.142311	0.26967	0.0930233	0.132184	0.0390738	0.0334395	0.557039	0.325031	0.0682324	0.170952
SGB6376			0.209841	0.224522	0.378641	0.378641	0.217182	0.271001			0.128075	0.246815	0.302184	0.302184	0.187445	0.225692
SGB4714	0.195349	0.62069	0.222865	0.254777	0.0631068	0.129228	0.366111	0.271358	0.0186047	0.0402299	0.0166425	0.00955414	0.554005	0.286305	0.0221422	0.127807
SGB4691			0.186686	0.0700637	0.565534	0.565534	0.128375	0.274095			0.318379	0.555732	0.00121359	0.00121359	0.437056	0.291775
SGB14341		0.137931	0.0665702	0.242038	0.651699	0.651699	0.148846	0.27456		0.511494	0.253256	0.38535	0.580704	0.580704	0.383367	0.432701
SGB15244			0.311143	0.426752	0.0885922	0.0885922	0.368947	0.275496			0.173661	0.173567	0.120146	0.120146	0.173614	0.155791
SGB5082_group	0.111628	0.655172	0.0535456	0.0159236	0.54551	0.328569	0.241547	0.276356	0.0790698	0.0747126	0.00578871	0.00636943	0.40716	0.243115	0.0289569	0.11462
SGB4910	0.162791	0.201149	0.204052	0.124204	0.691748	0.427269	0.176468	0.276789	0.423256	0.316092	0.239508	0.238854	0.93932	0.681288	0.264818	0.431406
SGB4914	0.409302	0.471264	0.0332851	0.0796178	0.393204	0.401253	0.194722	0.277335	0.190698	0.178161	0.118669	0.0859873	0.584345	0.387521	0.127606	0.231572
SGB8599			0.166425	0.380573	0.291262	0.291262	0.273499	0.27942			0.367583	0.406051	0.0515777	0.0515777	0.386817	0.275071
SGB4936	0.288372	0.442529	0.12301	0.093949	0.463592	0.375982	0.219829	0.28229	0.0465116	0.0977011	0.0318379	0.0573248	0.456917	0.251715	0.062288	0.138059
SGB15374	0.134884		0.547033	0.286624	0.167476	0.15118	0.416829	0.284004	0.516279		0.280753	0.232484	0.129854	0.323067	0.256618	0.289843
SGB72916			0.468886	0.33121	0.0533981	0.0533981	0.400048	0.284498			0.180174	0.181529	0.533374	0.533374	0.180851	0.298359
SGB4909			0.212735	0.447452	0.199029	0.199029	0.330094	0.286406			0.171491	0.18949	0.178398	0.178398	0.180491	0.179793
SGB15390			0.0998553	0.11465	0.645631	0.645631	0.107252	0.286712			0.384226	0.552548	0.433252	0.433252	0.468387	0.456675
SGB15164	0.502326	0.00574713	0.0564399	0.0923567	0.776699	0.639512	0.0515146	0.286714	0.972093	0.517241	0.632417	0.679936	0.410801	0.691447	0.609865	0.642498
SGB15093	0.306977		0.450072	0.229299	0.171117	0.239047	0.339686	0.289366	0.637209		0.234443	0.210191	0.352549	0.494879	0.222317	0.358598
SGB13983	0.530233		0.0463097	0.152866	0.434466	0.482349	0.099588	0.290969	0.734884		0.351664	0.41242	0.308859	0.521871	0.382042	0.451957
SGB5042	0.106977		0.335745	0.302548	0.423544	0.26526	0.319147	0.292203	0.437209		0.196816	0.156051	0.910194	0.673702	0.176434	0.425068
SGB4771	0.0930233		0.382055	0.515924	0.179612	0.136317	0.448989	0.292653	0.134884		0.0376266	0.0414013	0.563107	0.348995	0.039514	0.194255
SGB15356			0.400868	0.463376	0.0218447	0.0218447	0.432122	0.295363			0.162808	0.13535	0.0436893	0.0436893	0.149079	0.113949
SGB72479			0.0115774	0.348726	0.527913	0.527913	0.180152	0.296072			0.380608	0.291401	0.0703883	0.0703883	0.336005	0.247466
SGB4557	0.311628	0.362069	0.334298	0.359873	0.114078	0.212853	0.35208	0.296389	0.260465	0.258621	0.222865	0.299363	0.0467233	0.153594	0.260283	0.217608
SGB3988	0.590698		0.230101	0.283439	0.0837379	0.337218	0.25677	0.296994	0.813953		0.243126	0.275478	0.76699	0.790472	0.259302	0.524887
SGB15041			0.303907	0.423567	0.166262	0.166262	0.363737	0.297912			0.164978	0.169586	0.459951	0.459951	0.167282	0.264839
SGB14128			0.347323	0.292994	0.254854	0.254854	0.320158	0.29839			0.191027	0.205414	0.883495	0.883495	0.198221	0.426646
SGB15385			0.442836	0.407643	0.0461165	0.0461165	0.42524	0.298865			0.255427	0.191879	0.440534	0.440534	0.223653	0.295947
SGB6750			0.309696	0.267516	0.321602	0.321602	0.288606	0.299605			0.199711	0.264331	0.396845	0.396845	0.232021	0.286962
SGB4184			0.163531	0.234076	0.507282	0.507282	0.198804	0.30163			0.46165	0.453025	0.0788835	0.0788835	0.457338	0.331186
SGB3573			0.448625		0.157767	0.157767	0.448625	0.303196			0.275687		0.847694	0.847694	0.275687	0.561691
SGB66170			0.120116	0.0644904	0.728155	0.728155	0.0923031	0.304254			0.824891	0.751592	0.462379	0.462379	0.788242	0.679621
SGB15201			0.157742	0.0875796	0.671117	0.671117	0.122661	0.30548			0.748191	0.808917	0.402913	0.402913	0.778554	0.65334
SGB15203			0.0680174	0.353503	0.495146	0.495146	0.21076	0.305555			0.272069	0.254777	0.188714	0.188714	0.263423	0.23852
SGB79798		0.258621	0.191027	0.128981	0.648058	0.648058	0.192876	0.306672		0.649425	0.70767	0.845541	0.0946602	0.0946602	0.734212	0.574324
SGB15382	0.75814		0.10275	0.0987261	0.275485	0.516812	0.100738	0.308775	0.967442		0.360347	0.429936	0.376214	0.671828	0.395142	0.533485
SGB4652	0.4	0.321839	0.0549928	0.216561	0.558252	0.479126	0.197797	0.310329	0.213953	0.212644	0.089725	0.0525478	0.932039	0.572996	0.118305	0.300182
SGB9346			0.16932	0.425159	0.337379	0.337379	0.29724	0.310619			0.505065	0.386943	0.137136	0.137136	0.446004	0.343048
SGB14969	0.274419		0.202605	0.522293	0.243325	0.258872	0.362449	0.31066	0.446512		0.141823	0.146497	0.0291262	0.237819	0.14416	0.19099
SGB4262	0.67907	0.0402299	0.141823	0.176752	0.526699	0.602884	0.119602	0.312915	0.511628	0.482759	0.201881	0.117834	0.885922	0.698775	0.267491	0.440005
SGB4394			0.198263	0.571656	0.169903	0.169903	0.38496	0.313274			0.182344	0.222134	0.339806	0.339806	0.202239	0.248095
SGB61601			0.329957		0.29733	0.29733	0.329957	0.313643			0.513748		0.544296	0.544296	0.513748	0.529022
SGB15216	0.772093	0.212644	0.0984081	0.151274	0.351942	0.562017	0.154109	0.317272	0.925581	0.505747	0.251809	0.371019	0.285801	0.605691	0.376192	0.467992
SGB14027	0.632558	0.149425	0.117221	0.0971338	0.593447	0.613002	0.12126	0.317957	0.753488	0.413793	0.445731	0.546178	0.272451	0.51297	0.468567	0.486328
SGB4674			0.377713	0.259554			0.318634	0.318634			0.693198	0.723726			0.708462	0.708462
SGB14937	0.497674	0.304598	0.0969609	0.175159	0.524272	0.510973	0.192239	0.319733	0.711628	0.454023	0.476122	0.650478	0.225728	0.468678	0.526874	0.503596
SGB15090			0.154848	0.568471	0.240291	0.240291	0.36166	0.321204			0.277858	0.351911	0.15534	0.15534	0.314885	0.261703
SGB9391			0.150507	0.585987	0.23301	0.23301	0.368247	0.323168			0.221418	0.321656	0.114078	0.114078	0.271537	0.219051
SGB15383			0.483357	0.38535	0.101942	0.101942	0.434354	0.32355			0.136035	0.133758	0.423544	0.423544	0.134896	0.231112
SGB29347			0.410999	0.154459	0.406553	0.406553	0.282729	0.324004			0.77424	0.869427	0.434466	0.434466	0.821833	0.692711
SGB14991	0.190698		0.59479	0.280255	0.231796	0.211247	0.437522	0.324385	0.223256		0.111433	0.191879	0.716019	0.469638	0.151656	0.310647
SGB14940			0.319826	0.441083	0.212379	0.212379	0.380455	0.324429			0.40521	0.47293	0.201456	0.201456	0.43907	0.359865
SGB4809	0.455814	0.172414	0.127352	0.186306	0.686893	0.571354	0.162024	0.325756	0.739535	0.327586	0.41534	0.343153	0.376214	0.557874	0.362026	0.440366
SGB6141	0.269767		0.384949	0.498408	0.152913	0.21134	0.441678	0.326509	0.265116		0.128075	0.19586	0.947816	0.606466	0.161968	0.384217
SGB4687			0.205499	0.170382	0.620146	0.620146	0.187941	0.332009			0.131693	0.165605	0.811286	0.811286	0.148649	0.369528
SGB63163			0.256151	0.0764331	0.665049	0.665049	0.166292	0.332544			0.698987	0.707006	0.415049	0.415049	0.702997	0.607014
SGB14177			0.220695	0.511146	0.269417	0.269417	0.365921	0.333753			0.422576	0.426752	0.371359	0.371359	0.424664	0.406896
SGB4832	0.469767		0.283647	0.493631	0.0898058	0.279787	0.388639	0.334213	0.232558		0.040521	0.0318471	0.669903	0.451231	0.0361841	0.243707
SGB15160			0.175109	0.22293	0.606796	0.606796	0.199019	0.334945			0.28437	0.359873	0.0582524	0.0582524	0.322122	0.234165
SGB48024			0.244573	0.334395	0.425971	0.425971	0.289484	0.33498			0.0303907	0.0254777	0.656553	0.656553	0.0279342	0.237474
SGB6179			0.419682	0.321656	0.26699	0.26699	0.370669	0.336109			0.354559	0.347134	0.677184	0.677184	0.350846	0.459626
SGB4768	0.6	0.41954	0.224313	0.140127	0.32767	0.463835	0.261327	0.34233	0.186047	0.155172	0.0911722	0.125796	0.979369	0.582708	0.124047	0.307511
SGB5090_group	0.604651	0.5	0.0347323	0.022293	0.550971	0.577811	0.185675	0.342529	0.0883721	0.0229885	0.00144718	0.00159236	0.769417	0.428895	0.00867601	0.176764
SGB29302			0.0738061	0.113057	0.847087	0.847087	0.0934317	0.34465			0.795948	0.791401	0.515777	0.515777	0.793675	0.701042
SGB9712_group	0.027907		0.3589	0.63535	0.357403	0.192655	0.497125	0.34489	0.116279		0.138929	0.186306	0.96966	0.54297	0.162617	0.352794
SGB3813			0.201158	0.179936	0.656553	0.656553	0.190547	0.345882			0.552822	0.467357	0.247573	0.247573	0.510089	0.422584
SGB79833			0.342981	0.355096	0.341019	0.341019	0.349038	0.346365			0.258321	0.449841	0.11165	0.11165	0.354081	0.273271
SGB4659			0.104197	0.484076	0.461165	0.461165	0.294137	0.349813			0.0803184	0.0286624	0.657767	0.657767	0.0544904	0.255583
SGB4328			0.653401	0.324841	0.0728155	0.0728155	0.489121	0.350352			0.306802	0.187898	0.355583	0.355583	0.24735	0.283427
SGB4776			0.474674	0.226115			0.350395	0.350395			0.752533	0.691083			0.721808	0.721808
SGB1790	0.465116	0.350575	0.406657	0.214968	0.315534	0.390325	0.324067	0.35057	0.893023	0.781609	0.890014	0.757962	0.592233	0.742628	0.809862	0.782968
SGB14313			0.34877	0.557325	0.148058	0.148058	0.453047	0.351384			0.309696	0.227707	0.40716	0.40716	0.268702	0.314854
SGB5043	0.35814		0.286541	0.450637	0.31068	0.33441	0.368589	0.351499	0.372093		0.311143	0.234873	0.536408	0.45425	0.273008	0.363629
SGB15127	0.204651	0.505747	0.489146	0.202229	0.360437	0.282544	0.399041	0.352442	0.87907	0.747126	0.65123	0.778662	0.0728155	0.475943	0.725673	0.625781
SGB15049	0.362791	0.155172	0.230101	0.636943	0.377427	0.370109	0.340739	0.352487	0.0418605	0.0287356	0.0709117	0.0541401	0.951456	0.496658	0.0512625	0.229421
SGB42321			0.531114	0.415605	0.11165	0.11165	0.47336	0.35279			0.386397	0.404459	0.568568	0.568568	0.395428	0.453141
SGB15403			0.248915	0.275478	0.533981	0.533981	0.262196	0.352791			0.643994	0.571656	0.560073	0.560073	0.607825	0.591908
SGB15115			0.345876	0.421975	0.320388	0.320388	0.383925	0.362746			0.23589	0.259554	0.0776699	0.0776699	0.247722	0.191038
SGB4905			0.502171	0.453822	0.132282	0.132282	0.477996	0.362758			0.144718	0.0995223	0.313714	0.313714	0.12212	0.185985
SGB14838			0.541245	0.184713			0.362979	0.362979			0.898698	0.85828			0.878489	0.878489
SGB15012			0.413893	0.622611	0.059466	0.059466	0.518252	0.365323			0.124457	0.0971338	0.345874	0.345874	0.110796	0.189155
SGB9202			0.290883	0.684713	0.127427	0.127427	0.487798	0.367674			0.45152	0.394904	0.203883	0.203883	0.423212	0.350102
SGB80143			0.607815	0.272293	0.228155	0.228155	0.440054	0.369421			0.114327	0.124204	0.194782	0.194782	0.119265	0.144437
SGB3992			0.455861	0.285032			0.370446	0.370446			0.79233	0.721338			0.756834	0.756834
SGB7259			0.22576	0.148089	0.742718	0.742718	0.186924	0.372189			0.788712	0.684713	0.402913	0.402913	0.736713	0.625446
SGB4546			0.42547	0.16242	0.529733	0.529733	0.293945	0.372541			0.0926194	0.0875796	0.84284	0.84284	0.0900995	0.341013
SGB14974			0.208394	0.535828	0.373786	0.373786	0.372111	0.372669			0.231548	0.284236	0.0467233	0.0467233	0.257892	0.187502
SGB13976			0.253256		0.493932	0.493932	0.253256	0.373594			0.485528		0.739684	0.739684	0.485528	0.612606
SGB15342	0.576744	0.229885	0.301013	0.044586	0.729369	0.653057	0.191828	0.376319	0.469767	0.701149	0.22576	0.250796	0.996359	0.733063	0.392568	0.528766
SGB2296			0.259045	0.482484	0.389563	0.389563	0.370764	0.377031			0.373372	0.402866	0.677184	0.677184	0.388119	0.484474
SGB14941	0.739535		0.217077	0.235669	0.316748	0.528141	0.226373	0.377257	0.8		0.387844	0.531051	0.254854	0.527427	0.459447	0.493437
SGB3996			0.185239	0.218153	0.734223	0.734223	0.201696	0.379205			0.662808	0.786624	0.0752427	0.0752427	0.724716	0.508225
SGB53497		0.0574713	0.361795	0.281847	0.819175	0.819175	0.233704	0.380072		0.804598	0.846599	0.848726	0.45449	0.45449	0.833308	0.738603
SGB15470			0.431259	0.36465	0.348301	0.348301	0.397954	0.381403			0.60492	0.727707	0.847694	0.847694	0.666314	0.726774
SGB14020			0.273517	0.313694	0.557039	0.557039	0.293605	0.381417			0.455861	0.518312	0.305825	0.305825	0.487087	0.426666
SGB1858			0.340087	0.47293	0.333738	0.333738	0.406508	0.382252			0.327062	0.506369	0.192961	0.192961	0.416716	0.342131
SGB14851			0.589001	0.382166	0.186893	0.186893	0.485584	0.38602			0.94356	0.94586	0.866505	0.866505	0.94471	0.918642
SGB6305			0.529667	0.19586	0.438107	0.438107	0.362764	0.387878			0.5767	0.632166	0.106796	0.106796	0.604433	0.438554
SGB14932	0.553488	0.287356	0.322721	0.396497	0.379854	0.466671	0.335525	0.387983	0.883721	0.528736	0.780753	0.886146	0.100728	0.492225	0.731878	0.636017
SGB15089	0.795349	0.367816	0.18958	0.278662	0.31432	0.554835	0.278686	0.389146	0.572093	0.471264	0.406657	0.495223	0.940534	0.756314	0.457715	0.577154
SGB1862			0.354559	0.681529	0.133495	0.133495	0.518044	0.389861			0.511577	0.542994	0.196602	0.196602	0.527286	0.417058
SGB15401			0.287988	0.0557325	0.832524	0.832524	0.17186	0.392082			0.814761	0.861465	0.363471	0.363471	0.838113	0.679899
SGB4027			0.479016		0.305825	0.305825	0.479016	0.392421			0.369754		0.122573	0.122573	0.369754	0.246163
SGB15140			0.269899	0.171975	0.735437	0.735437	0.220937	0.392437			0.32055	0.509554	0.535194	0.535194	0.415052	0.455099
SGB2325	0.623256	0.465517	0.260492	0.192675	0.421117	0.522186	0.306228	0.392611	0.665116	0.298851	0.507959	0.544586	0.146845	0.40598	0.450465	0.432671
SGB14317			0.324168	0.264331	0.589806	0.589806	0.29425	0.392768			0.535456	0.482484	0.0230583	0.0230583	0.50897	0.346999
SGB4628			0.170767	0.251592	0.759709	0.759709	0.21118	0.394023			0.696093	0.671178	0.512136	0.512136	0.683635	0.626469
SGB4669			0.536179	0.590764	0.0570388	0.0570388	0.563472	0.394661			0.208394	0.164013	0.276699	0.276699	0.186203	0.216368
SGB15299	0.548837		0.380608	0.406051	0.243325	0.396081	0.393329	0.394705	0.609302		0.206946	0.253185	0.699636	0.654469	0.230066	0.442267
SGB6478			0.351664	0.55414	0.279126	0.279126	0.452902	0.394977			0.180174	0.219745	0.779733	0.779733	0.199959	0.393217
SGB14262			0.409551	0.393312	0.387136	0.387136	0.401432	0.396666			0.492041	0.562102	0.509709	0.509709	0.527071	0.521284
SGB63342			0.445731	0.487261	0.264563	0.264563	0.466496	0.399185			0.506512	0.438694	0.662015	0.662015	0.472603	0.53574
SGB4960	0.0465116		0.46165	0.83121	0.259709	0.15311	0.64643	0.39977	0.0325581		0.0477569	0.0660828	0.566141	0.299349	0.0569198	0.178135
SGB63333			0.360347	0.0748408	0.764563	0.764563	0.217594	0.399917			0.301013	0.36465	0.429005	0.429005	0.332831	0.364889
SGB15316_group	0.451163	0.666667	0.0882779	0.164013	0.633495	0.542329	0.306319	0.400723	0.0604651	0.109195	0.0166425	0.0183121	0.860437	0.460451	0.04805	0.21301
SGB4651			0.374819	0.533439	0.303398	0.303398	0.454129	0.403886			0.0781476	0.130573	0.643204	0.643204	0.10436	0.283975
SGB1965	0.567442	0.454023	0.277858	0.460191	0.262136	0.414789	0.397357	0.40433	0.837209	0.390805	0.400868	0.349522	0.283374	0.560292	0.380398	0.452356
SGB15081	0.213953		0.560058	0.525478	0.325243	0.269598	0.542768	0.406183	0.413953		0.186686	0.200637	0.149272	0.281613	0.193661	0.237637
SGB59819			0.237337	0.156051	0.830097	0.830097	0.196694	0.407828			0.515195	0.589172	0.71966	0.71966	0.552184	0.608009
SGB2326			0.272069	0.834395	0.123786	0.123786	0.553232	0.410084			0.496382	0.442675	0.234223	0.234223	0.469529	0.391094
SGB14912			0.45152	0.335987	0.45267	0.45267	0.393753	0.413392			0.586107	0.61465	0.131068	0.131068	0.600378	0.443942
SGB14322_group			0.269899	0.61465	0.364078	0.364078	0.442274	0.416209			0.371925	0.305732	0.0533981	0.0533981	0.338829	0.243685
SGB3940			0.617945		0.214806	0.214806	0.617945	0.416375			0.205499		0.432039	0.432039	0.205499	0.318769
SGB4029			0.251809	0.127389	0.872573	0.872573	0.189599	0.417257			0.63097	0.503981	0.923544	0.923544	0.567475	0.686165
SGB2301	0.595349	0.143678	0.364689	0.299363	0.689927	0.642638	0.269243	0.418601	0.725581	0.62069	0.542692	0.667197	0.86165	0.793616	0.610193	0.683562
SGB63167			0.353111	0.130573	0.779126	0.779126	0.241842	0.420937			0.706223	0.737261	0.224515	0.224515	0.721742	0.556
SGB14797_group	0.72093	0.448276	0.0318379	0.316879	0.592233	0.656582	0.265664	0.422031	0.567442	0.264368	0.403763	0.479299	0.0515777	0.30951	0.382477	0.35329
SGB5200	0.753488	0.298851	0.21563	0.207006	0.663835	0.708662	0.240495	0.427762	0.776744	0.609195	0.643994	0.813694	0.0412621	0.409003	0.688961	0.576978
SGB17347			0.295224	0.552548	0.446602	0.446602	0.423886	0.431458			0.335745	0.356688	0.438107	0.438107	0.346217	0.376847
SGB4868	0.55814	0.327586	0.562952	0.417197	0.294903	0.426521	0.435912	0.432156	0.669767	0.655172	0.554269	0.476115	0.981796	0.825782	0.561852	0.667424
SGB15067	0.613953	0.568966	0.211288	0.0828025	0.688107	0.65103	0.287685	0.433023	0.730233	0.310345	0.47178	0.378185	0.368932	0.549582	0.38677	0.451895
SGB53515	0.446512		0.328509	0.221338	0.739078	0.592795	0.274923	0.433859	0.539535		0.568741	0.646497	0.121359	0.330447	0.607619	0.469033
SGB15075			0.318379		0.552184	0.552184	0.318379	0.435282			0.299566		0.418083	0.418083	0.299566	0.358824
SGB4421			0.434153	0.449045	0.424757	0.424757	0.441599	0.435985			0.230101	0.292994	0.617718	0.617718	0.261547	0.380271
SGB5121			0.555716	0.619427	0.137136	0.137136	0.587572	0.437426			0.0463097	0.093949	0.252427	0.252427	0.0701294	0.130895
SGB9226	0.525581		0.635311	0.256369	0.336165	0.430873	0.44584	0.438357	0.613953		0.329957	0.329618	0.216019	0.414986	0.329787	0.372387
SGB2318	0.725581	0.488506	0.109986	0.436306	0.433252	0.579417	0.344932	0.438726	0.897674	0.793103	0.845152	0.822452	0.506675	0.702175	0.820236	0.773011
SGB14894	0.64186	0.0689655	0.552822	0.328025	0.614078	0.627969	0.316604	0.44115	0.95814	0.905172	0.759045	0.756369	0.697816	0.827978	0.806862	0.815308
SGB4817			0.509407	0.633758	0.18568	0.18568	0.571582	0.442948			0.217077	0.17914	0.376214	0.376214	0.198108	0.257477
SGB14966	0.395349	0.413793	0.230101	0.367834	0.808252	0.601801	0.337243	0.443066	0.24186	0.284483	0.324891	0.363057	0.17415	0.208005	0.324144	0.277688
SGB3989			0.561505	0.442675	0.326456	0.326456	0.50209	0.443546			0.239508	0.316879	0.372573	0.372573	0.278193	0.309653
SGB15370			0.293777	0.703822	0.334951	0.334951	0.498799	0.444183			0.188133	0.183121	0.230583	0.230583	0.185627	0.200612
SGB14975			0.422576	0.386943	0.523058	0.523058	0.404759	0.444192			0.384226	0.35828	0.93568	0.93568	0.371253	0.559395
SGB4436			0.164978	0.409236	0.76335	0.76335	0.287107	0.445854			0.296671	0.41879	0.533374	0.533374	0.357731	0.416278
SGB14839			0.581766	0.339172	0.417476	0.417476	0.460469	0.446138			0.305355	0.461783	0.915049	0.915049	0.383569	0.560729
SGB14993_group	0.762791	0.402299	0.299566	0.43949	0.353155	0.557973	0.380452	0.45146	0.0744186	0.0804598	0.00868307	0.0183121	0.45449	0.264454	0.0358183	0.127273
SGB15322			0.337192		0.566748	0.566748	0.337192	0.45197			0.201881		0.604976	0.604976	0.201881	0.403429
SGB9387			0.493488	0.414013			0.45375	0.45375			0.480463	0.428344			0.454404	0.454404
SGB3959			0.54848	0.718949	0.0946602	0.0946602	0.633715	0.45403			0.332851	0.250796	0.692961	0.692961	0.291824	0.425536
SGB6362			0.522431	0.401274	0.440534	0.440534	0.461853	0.454746			0.241679	0.194268	0.941748	0.941748	0.217973	0.459231
SGB4063			0.376266	0.232484	0.756068	0.756068	0.304375	0.454939			0.626628	0.655255	0.59466	0.59466	0.640941	0.625514
SGB14773_group			0.441389	0.570064	0.354369	0.354369	0.505726	0.455274			0.366136	0.361465	0.092233	0.092233	0.363801	0.273278
SGB29334			0.568741	0.300955	0.497573	0.497573	0.434848	0.455756			0.55644	0.524682	0.114078	0.114078	0.540561	0.3984
SGB14151			0.366136	0.546178	0.457524	0.457524	0.456157	0.456613			0.465991	0.43551	0.856796	0.856796	0.45075	0.586099
SGB15087			0.480463	0.69586	0.195388	0.195388	0.588161	0.457237			0.273517	0.295382	0.688714	0.688714	0.284449	0.419204
SGB14022			0.379161	0.509554	0.484223	0.484223	0.444357	0.457646			0.580318	0.585987	0.412621	0.412621	0.583153	0.526309
SGB14972			0.567294	0.700637	0.109223	0.109223	0.633965	0.459051			0.109986	0.175159	0.212379	0.212379	0.142572	0.165841
SGB15045			0.392185	0.363057	0.622573	0.622573	0.377621	0.459272			0.48191	0.558121	0.160194	0.160194	0.520016	0.400075
SGB4712	0.572093	0.614943	0.267728	0.132166	0.713592	0.642843	0.338279	0.460104	0.0697674	0.0488506	0.024602	0.0843949	0.819175	0.444471	0.0526158	0.209358
SGB15389			0.513748	0.262739	0.612864	0.612864	0.388244	0.463117			0.725036	0.697452	0.132888	0.132888	0.711244	0.518459
SGB82503			0.516643	0.44586	0.441748	0.441748	0.481251	0.468083			0.733719	0.692675	0.796117	0.796117	0.713197	0.740837
SGB15318_group	0.716279	0.33908	0.134588	0.402866	0.75	0.73314	0.292178	0.468563	0.809302	0.272989	0.247467	0.229299	0.833738	0.82152	0.249918	0.478559
SGB1857			0.591896	0.624204	0.194175	0.194175	0.60805	0.470091			0.54631	0.52707	0.161408	0.161408	0.53669	0.411596
SGB4828_group	0.32093		0.48191	0.679936	0.398058	0.359494	0.580923	0.470209	0.251163		0.0549928	0.0748408	0.949029	0.600096	0.0649168	0.332506
SGB4788_group			0.276411	0.651274	0.48301	0.48301	0.463842	0.470232			0.192475	0.242038	0.0764563	0.0764563	0.217256	0.170323
SGB79822			0.234443	0.477707	0.700243	0.700243	0.356075	0.470798			0.419682	0.531051	0.0813107	0.0813107	0.475366	0.344014
SGB4269	0.702326	0.408046	0.188133	0.289809	0.777913	0.740119	0.295329	0.473245	0.130233	0.0862069	0.0224313	0.0159236	0.793083	0.461658	0.0415206	0.209575
SGB14923			0.738061	0.208599			0.47333	0.47333			0.625181	0.619427			0.622304	0.622304
SGB2328	0.651163		0.332851	0.213376	0.697816	0.674489	0.273113	0.473801	0.939535		0.522431	0.617834	0.419903	0.679719	0.570133	0.624926
SGB1784			0.473227	0.519108	0.429612	0.429612	0.496168	0.473982			0.445731	0.484873	0.118932	0.118932	0.465302	0.349845
SGB14137			0.399421	0.694268	0.330097	0.330097	0.546844	0.474595			0.59479	0.549363	0.913835	0.913835	0.572077	0.685996
SGB15204			0.371925	0.294586	0.76699	0.76699	0.333255	0.477834			0.61288	0.687898	0.167476	0.167476	0.650389	0.489418
SGB7256			0.305355	0.399682	0.748786	0.748786	0.352518	0.484607			0.921852	0.906051	0.265777	0.265777	0.913952	0.697893
SGB15295_group			0.565847	0.66879	0.220874	0.220874	0.617318	0.48517			0.244573	0.295382	0.032767	0.032767	0.269978	0.190907
SGB14182			0.506512	0.474522	0.478155	0.478155	0.490517	0.486397			0.464544	0.497611	0.0600728	0.0600728	0.481078	0.340743
SGB29342			0.344428	0.630573			0.487501	0.487501			0.762663	0.762739			0.762701	0.762701
SGB4438			0.426918	0.305732	0.730583	0.730583	0.366325	0.487744			0.473951	0.558121	0.811286	0.811286	0.516036	0.614453
SGB14824_group			0.620839	0.60828	0.23665	0.23665	0.61456	0.48859			0.391462	0.338376	0.0491505	0.0491505	0.364919	0.259663
SGB2303	0.688372	0.517241	0.199711	0.429936	0.609223	0.648798	0.382296	0.488897	0.832558	0.632184	0.739508	0.671178	0.226942	0.52975	0.680957	0.620474
SGB9262	0.44186	0.436782	0.467438	0.751592	0.347087	0.394474	0.551937	0.488952	0.227907	0.25	0.499276	0.480892	0.086165	0.157036	0.410056	0.308848
SGB14952			0.254703	0.503185	0.712379	0.712379	0.378944	0.490089			0.709841	0.624204	0.76517	0.76517	0.667022	0.699738
SGB14951			0.52822		0.453883	0.453883	0.52822	0.491052			0.457308		0.62682	0.62682	0.457308	0.542064
SGB15459			0.658466	0.149682	0.669903	0.669903	0.404074	0.492683			0.746744	0.611465	0.415049	0.415049	0.679104	0.591086
SGB6358			0.416064		0.571602	0.571602	0.416064	0.493833			0.162808		0.379854	0.379854	0.162808	0.271331
SGB14929			0.545586		0.442961	0.442961	0.545586	0.494274			0.391462		0.143204	0.143204	0.391462	0.267333
SGB15286	0.655814	0.522989	0.454414	0.117834	0.722087	0.688951	0.365079	0.494628	0.783721	0.5	0.438495	0.300955	0.995146	0.889433	0.41315	0.603663
SGB5060			0.703329	0.664013	0.117718	0.117718	0.683671	0.49502			0.424023	0.449841	0.162621	0.162621	0.436932	0.345495
SGB15332_group	0.506977	0.695402	0.240232	0.457006	0.584951	0.545964	0.464213	0.496914	0.34186	0.235632	0.218524	0.16242	0.820388	0.581124	0.205525	0.355765
SGB15126	0.348837	0.344828	0.500724	0.398089	0.893204	0.621021	0.414547	0.497136	0.532558	0.758621	0.636035	0.805732	0.038835	0.285697	0.733463	0.554356
SGB72433_group			0.435601	0.675159	0.382282	0.382282	0.55538	0.49768			0.458755	0.382166	0.0491505	0.0491505	0.420461	0.296691
SGB4045			0.596237	0.378981	0.518204	0.518204	0.487609	0.497807			0.601302	0.518312	0.373786	0.373786	0.559807	0.4978
SGB1626			0.798842	0.261146	0.43568	0.43568	0.529994	0.498556			0.493488	0.420382	0.824029	0.824029	0.456935	0.5793
SGB5180	0.432558		0.643994	0.5	0.418689	0.425624	0.571997	0.49881	0.697674		0.0868307	0.101911	0.803398	0.750536	0.0943708	0.422453
SGB4867			0.539797	0.711783	0.245146	0.245146	0.62579	0.498909			0.267728	0.257166	0.753034	0.753034	0.262447	0.425976
SGB4825			0.206946	0.555732	0.754854	0.754854	0.381339	0.505844			0.143271	0.160828	0.0206311	0.0206311	0.152049	0.108243
SGB4925	0.832558	0.252874	0.424023	0.605096	0.415049	0.623803	0.427331	0.50592	0.293023	0.344828	0.212735	0.159236	0.974515	0.633769	0.238933	0.396867
SGB53517	0.897674	0.534483	0.232996	0.187898	0.683252	0.790463	0.318459	0.507261	0.944186	0.712644	0.674385	0.715764	0.347694	0.64594	0.700931	0.678935
SGB1844	0.493023	0.557471	0.266281	0.558917	0.666262	0.579643	0.46089	0.508391	0.4	0.408046	0.382055	0.366242	0.116505	0.258252	0.385448	0.33457
SGB14844			0.298119	0.431529	0.815534	0.815534	0.364824	0.51506			0.83864	0.770701	0.631068	0.631068	0.80467	0.746803
SGB4871_group	0.674419	0.586207	0.144718	0.394904	0.781553	0.727986	0.375276	0.51636	0.181395	0.149425	0.108538	0.0477707	0.958738	0.570067	0.101911	0.289174
SGB14050			0.580318		0.455097	0.455097	0.580318	0.517708			0.42547		0.493932	0.493932	0.42547	0.459701
SGB25547			0.408104	0.628981			0.518543	0.518543			0.665702	0.699841			0.682771	0.682771
SGB1815	0.744186	0.166667	0.36903	0.81051	0.502427	0.623307	0.448736	0.518564	0.367442	0.172414	0.379161	0.458599	0.0831311	0.225286	0.336724	0.292149
SGB3957	0.646512	0.798851	0.285094	0.35828	0.504854	0.575683	0.480742	0.518718	0.693023	0.551724	0.591896	0.583599	0.73301	0.713016	0.57574	0.63065
SGB54347			0.742402	0.347134	0.468447	0.468447	0.544768	0.519328			0.606368	0.63535	0.945388	0.945388	0.620859	0.729035
SGB6140	0.427907		0.633864	0.538217	0.479369	0.453638	0.58604	0.519839	0.795349		0.322721	0.464968	0.967233	0.881291	0.393844	0.637568
SGB14127	0.669767	0.591954	0.195369	0.504777	0.643204	0.656486	0.4307	0.521014	0.990698	0.867816	0.902315	0.925955	0.776699	0.883698	0.898696	0.892697
SGB29339			0.447178	0.238854	0.884709	0.884709	0.343016	0.52358			0.727931	0.802548	0.726335	0.726335	0.765239	0.752271
SGB1832			0.554269	0.646497	0.370146	0.370146	0.600383	0.523637			0.450072	0.324841	0.169903	0.169903	0.387457	0.314939
SGB9342_group			0.505065		0.543689	0.543689	0.505065	0.524377			0.448625		0.790049	0.790049	0.448625	0.619337
SGB15278			0.444284	0.269108	0.870146	0.870146	0.356696	0.527846			0.5767	0.598726	0.0643204	0.0643204	0.587713	0.413249
SGB9203			0.458755	0.58121	0.54551	0.54551	0.519983	0.528492			0.578871	0.501592	0.105583	0.105583	0.540232	0.395349
SGB1962	0.302326		0.421129	0.792994	0.598301	0.450313	0.607061	0.528687	0.532558		0.437048	0.477707	0.117718	0.325138	0.457377	0.391258
SGB5076			0.710564	0.491242	0.39199	0.39199	0.600903	0.531266			0.120116	0.207006	0.616505	0.616505	0.163561	0.314542
SGB4808			0.60492	0.648089	0.342233	0.342233	0.626505	0.531748			0.149783	0.132166	0.399879	0.399879	0.140974	0.227276
SGB15119			0.780029		0.283981	0.283981	0.780029	0.532005			0.228654		0.0849515	0.0849515	0.228654	0.156803
SGB3962			0.257598	0.520701	0.825243	0.825243	0.389149	0.534514			0.946454	0.91879	0.520024	0.520024	0.932622	0.795089
SGB14892			0.470333	0.601911			0.536122	0.536122			0.816208	0.738854			0.777531	0.777531
SGB4775			0.575977	0.496815			0.536396	0.536396			0.821274	0.852707			0.83699	0.83699
SGB4166			0.40521	0.390127	0.81432	0.81432	0.397669	0.536553			0.419682	0.392516	0.791262	0.791262	0.406099	0.534487
SGB7144			0.495658	0.371019	0.743932	0.743932	0.433339	0.53687			0.583213	0.460191	0.554005	0.554005	0.521702	0.53247
SGB4959	0.730233	0.850575	0.243126	0.582803	0.282767	0.5065	0.558834	0.537901	0.455814	0.58046	0.558611	0.469745	0.744539	0.600176	0.536272	0.561834
SGB63353			0.53835	0.33758	0.740291	0.740291	0.437965	0.53874			0.603473	0.742038	0.574029	0.574029	0.672756	0.639847
SGB14953			0.694645	0.27707	0.65534	0.65534	0.485858	0.542352			0.590449	0.677548	0.736044	0.736044	0.633998	0.668013
SGB6139			0.745297	0.579618	0.309466	0.309466	0.662457	0.544794			0.178003	0.320064	0.84284	0.84284	0.249033	0.446969
SGB16971			0.396527	0.673567	0.56432	0.56432	0.535047	0.544805			0.266281	0.43551	0.184466	0.184466	0.350895	0.295419
SGB15300	0.767442	0.609195	0.193922	0.230892	0.923544	0.845493	0.34467	0.544999	0.646512	0.448276	0.130246	0.122611	0.968447	0.807479	0.233711	0.463218
SGB3574	0.683721	0.821839	0.314038	0.253185	0.652913	0.668317	0.46302	0.545139	0.930233	0.827586	0.910999	0.850318	0.713592	0.821912	0.862968	0.846546
SGB47850			0.629522	0.847134	0.158981	0.158981	0.738328	0.545212			0.209841	0.208599	0.00970874	0.00970874	0.20922	0.142716
SGB63327	0.786047	0.477011	0.31259	0.340764	0.81068	0.798363	0.376789	0.545418	1	0.905172	0.978292	0.979299	0.619539	0.809769	0.954255	0.896461
SGB4181			0.655572	0.437898			0.546735	0.546735			0.6411	0.66242			0.65176	0.65176
SGB15506			0.571635	0.312102	0.757282	0.757282	0.441869	0.547006			0.629522	0.652866	0.328883	0.328883	0.641194	0.537091
SGB5190	0.581395	0.672414	0.51809	0.41879	0.54733	0.564363	0.536431	0.547604	0.418605	0.091954	0.290883	0.269108	0.289442	0.354023	0.217315	0.271998
SGB14181			0.542692		0.553398	0.553398	0.542692	0.548045			0.431259		0.779733	0.779733	0.431259	0.605496
SGB1846			0.250362	0.826433	0.567961	0.567961	0.538397	0.548252			0.439942	0.407643	0.456917	0.456917	0.423793	0.434834
SGB15068			0.532562	0.265924	0.848301	0.848301	0.399243	0.548929			0.560058	0.702229	0.0351942	0.0351942	0.631144	0.432494
SGB4537	0.869767	0.752874	0.327062	0.58758	0.213592	0.54168	0.555838	0.550175	0.386047	0.442529	0.434153	0.565287	0.00485437	0.19545	0.480656	0.366574
SGB14906			0.477569	0.550955	0.623786	0.623786	0.514262	0.55077			0.345876	0.455414	0.597087	0.597087	0.400645	0.466126
SGB9347			0.289436	0.657643	0.706311	0.706311	0.473539	0.55113			0.408104	0.447452	0.0885922	0.0885922	0.427778	0.314716
SGB1786			0.573082	0.611465	0.46966	0.46966	0.592274	0.551403			0.61288	0.576433	0.109223	0.109223	0.594657	0.432845
SGB7265			0.58466	0.434713	0.639563	0.639563	0.509687	0.552979			0.872648	0.875796	0.578277	0.578277	0.874222	0.775574
SGB4571	0.92093		0.357453	0.468153	0.476942	0.698936	0.412803	0.555869	0.683721		0.21563	0.307325	0.293689	0.488705	0.261477	0.375091
SGB29321			0.68741	0.25	0.73301	0.73301	0.468705	0.556806			0.675832	0.69586	0.426578	0.426578	0.685846	0.599423
SGB4531			0.76411	0.350318			0.557214	0.557214			0.785094	0.863057			0.824076	0.824076
SGB15073	0.627907		0.23589	0.652866	0.723301	0.675604	0.444378	0.559991	0.493023		0.324891	0.31051	0.360437	0.42673	0.317701	0.372215
SGB14933			0.487699	0.808917	0.38835	0.38835	0.648308	0.561655			0.452967	0.613057	0.206311	0.206311	0.533012	0.424112
SGB15154	0.776744	0.333333	0.350217	0.495223	0.862864	0.819804	0.392924	0.563676	0.506977	0.545977	0.685962	0.718153	0.289442	0.398209	0.650031	0.549302
SGB6747		0.494253	0.685962	0.361465	0.717233	0.717233	0.513893	0.564728		0.844828	0.930535	0.83758	0.563107	0.563107	0.870981	0.794012
SGB15273			0.463097	0.461783	0.78034	0.78034	0.46244	0.568407			0.887844	0.896497	0.384709	0.384709	0.89217	0.723016
SGB4367			0.432706	0.678344	0.597087	0.597087	0.555525	0.569379			0.340087	0.312102	0.936893	0.936893	0.326094	0.529694
SGB15091			0.520984	0.702229	0.491505	0.491505	0.611607	0.571573			0.287988	0.392516	0.612257	0.612257	0.340252	0.430921
SGB3965			0.671491	0.535828	0.512136	0.512136	0.603659	0.573152			0.0803184	0.213376	0.459951	0.459951	0.146847	0.251215
SGB63369			0.373372	0.91242	0.436893	0.436893	0.642896	0.574229			0.544139	0.655255	0.79733	0.79733	0.599697	0.665575
SGB9224			0.551375	0.598726			0.57505	0.57505			0.667149	0.628981			0.648065	0.648065
SGB3964		0.637931	0.30246	0.410828	0.950243	0.950243	0.450406	0.575365		0.724138	0.691751	0.497611	0.558252	0.558252	0.637833	0.617938
SGB6952			0.600579	0.566879	0.574029	0.574029	0.583729	0.580496			0.255427	0.270701	0.984223	0.984223	0.263064	0.50345
SGB4765			0.603473	0.377389	0.760922	0.760922	0.490431	0.580595			0.29233	0.388535	0.128641	0.128641	0.340432	0.269835
SGB29305		0.66092	0.452967	0.455414	0.753641	0.753641	0.5231	0.580735		0.695402	0.720695	0.789809	0.352549	0.352549	0.735302	0.639614
SGB4285_group	0.511628	0.0747126	0.740955	0.791401	0.787621	0.649625	0.53569	0.581264	0.744186	0.41954	0.53835	0.474522	0.959951	0.852069	0.477471	0.62731
SGB5089	0.734884	0.241379	0.657019	0.597134	0.689927	0.712405	0.498511	0.584069	0.15814	0.477011	0.24602	0.278662	0.841019	0.499579	0.333898	0.400171
SGB4581	0.711628	0.310345	0.390738	0.878981	0.629854	0.670741	0.526688	0.584309	0.790698	0.735632	0.429088	0.380573	0.907767	0.849232	0.515098	0.648752
SGB59869			0.549928	0.506369	0.701456	0.701456	0.528149	0.585918			0.562952	0.56051	0.759709	0.759709	0.561731	0.627724
SGB4727			0.662808	0.523885	0.572816	0.572816	0.593346	0.586503			0.800289	0.859873	0.440534	0.440534	0.830081	0.700232
SGB25431	0.823256	0.425287	0.429812	0.488854	0.790049	0.806652	0.447984	0.591451	0.64186	0.775862	0.623734	0.748408	0.53034	0.5861	0.716001	0.664041
SGB2299			0.393632	0.452229	0.929612	0.929612	0.422931	0.591824			0.356006	0.44586	0.158374	0.158374	0.400933	0.32008
SGB1829			0.729378	0.528662	0.520631	0.520631	0.62902	0.59289			0.58466	0.431529	0.468447	0.468447	0.508094	0.494878
SGB4990			0.526773	0.404459	0.860437	0.860437	0.465616	0.597223			0.777135	0.630573	0.39199	0.39199	0.703854	0.599899
SGB1891_group			0.492041		0.70267	0.70267	0.492041	0.597355			0.599132		0.350121	0.350121	0.599132	0.474627
SGB2286			0.416064	0.843949	0.538835	0.538835	0.630006	0.599616			0.369754	0.441083	0.188714	0.188714	0.405418	0.333183
SGB17278			0.503618	0.574841	0.725728	0.725728	0.539229	0.601396			0.175832	0.202229	0.0449029	0.0449029	0.189031	0.140988
SGB1949	0.534884	0.545977	0.437048	0.732484	0.758495	0.646689	0.571836	0.601778	0.906977	0.948276	0.894356	0.824841	0.762136	0.834556	0.889158	0.867317
SGB63343			0.370478		0.833738	0.833738	0.370478	0.602108			0.511577		0.882282	0.882282	0.511577	0.696929
SGB5045	0.809302	0.58046	0.47178	0.329618	0.821602	0.815452	0.460619	0.602552	0.604651	0.522989	0.286541	0.280255	0.987864	0.796258	0.363262	0.53646
SGB5075_group	0.618605	0.643678	0.465991	0.428344	0.85801	0.738307	0.512671	0.602926	0.67907	0.534483	0.429088	0.308917	0.902913	0.790991	0.424163	0.570894
SGB8007_group	0.483721	0.712644	0.609262	0.539809	0.673544	0.578632	0.620572	0.603796	0.502326	0.488506	0.716353	0.515127	0.980583	0.741454	0.573329	0.640579
SGB29375			0.701881	0.351911	0.762136	0.762136	0.526896	0.605309			0.341534	0.425159	0.179612	0.179612	0.383347	0.315435
SGB6847			0.615051	0.627389	0.576456	0.576456	0.62122	0.606298			0.487699	0.563694	0.950243	0.950243	0.525697	0.667212
SGB1798			0.684515	0.697452	0.43932	0.43932	0.690984	0.607096			0.435601	0.533439	0.23301	0.23301	0.48452	0.400683
SGB4670	0.665116	0.626437	0.495658	0.592357	0.667476	0.666296	0.571484	0.609409	0.334884	0.25	0.0984081	0.119427	0.285801	0.310342	0.155945	0.217704
SGB4582_group	0.339535	0.91954	0.632417	0.617834	0.541262	0.440399	0.723264	0.610118	0.306977	0.206897	0.316932	0.374204	0.287621	0.297299	0.299344	0.298526
SGB4290			0.29233	0.745223	0.79733	0.79733	0.518776	0.611628			0.342981	0.463376	0.775485	0.775485	0.403178	0.527281
SGB14891			0.438495	0.433121	0.963592	0.963592	0.435808	0.611736			0.735166	0.751592	0.299757	0.299757	0.743379	0.595505
SGB1785			0.586107	0.603503	0.646845	0.646845	0.594805	0.612152			0.473951	0.491242	0.0218447	0.0218447	0.482596	0.329012
SGB15209			0.612156	0.616242			0.614199	0.614199			0.770622	0.616242			0.693432	0.693432
SGB14150			0.6411	0.307325	0.911408	0.911408	0.474212	0.619944			0.646889	0.699841	0.808252	0.808252	0.673365	0.718327
SGB33551			0.739508		0.501214	0.501214	0.739508	0.620361			0.442113		0.0109223	0.0109223	0.442113	0.226518
SGB14958			0.75398		0.487864	0.487864	0.75398	0.620922			0.681621		0.623786	0.623786	0.681621	0.652704
SGB14807		0.758621	0.523878	0.375796	0.828883	0.828883	0.552765	0.621795		0.821839	0.468162	0.595541	0.387743	0.387743	0.628514	0.568321
SGB4820	0.874419	0.890805	0.107091	0.466561	0.782767	0.828593	0.488152	0.624328	0.55814	0.741379	0.389291	0.401274	0.688714	0.623427	0.510648	0.555759
SGB1812			0.768452	0.802548	0.302184	0.302184	0.7855	0.624395			0.520984	0.621019	0.239078	0.239078	0.571002	0.46036
SGB4716	0.562791	0.804598	0.383502	0.479299	0.902913	0.732852	0.5558	0.626621	0.0651163	0.333333	0.0752533	0.0812102	0.851942	0.458529	0.163266	0.281371
SGB4425_group			0.706223	0.660828	0.51335	0.51335	0.683525	0.6268			0.293777	0.261146	0.828883	0.828883	0.277462	0.461269
SGB9340			0.623734		0.632282	0.632282	0.623734	0.628008			0.483357		0.270631	0.270631	0.483357	0.376994
SGB14779			0.534009		0.724515	0.724515	0.534009	0.629262			0.539797		0.89199	0.89199	0.539797	0.715894
SGB14125			0.484805	0.770701	0.635922	0.635922	0.627753	0.630476			0.587554	0.66879	0.646845	0.646845	0.628172	0.634396
SGB14259			0.626628		0.634709	0.634709	0.626628	0.630668			0.445731		0.688714	0.688714	0.445731	0.567222
SGB4784			0.688857	0.573248			0.631053	0.631053			0.89725	0.826433			0.861842	0.861842
SGB15260			0.845152	0.710191	0.343447	0.343447	0.777672	0.63293			0.353111	0.399682	0.354369	0.354369	0.376396	0.369054
SGB14741			0.725036	0.542994			0.634015	0.634015			0.832127	0.81051			0.821318	0.821318
SGB4577_group	0.748837	0.793103	0.397974	0.531847	0.705097	0.726967	0.574308	0.635372	0.865116	0.557471	0.54848	0.535828	0.694782	0.779949	0.54726	0.640336
SGB71281			0.712012	0.683121	0.51517	0.51517	0.697566	0.636767			0.601302	0.568471	0.283374	0.283374	0.584887	0.484383
SGB14307			0.587554	0.420382	0.90534	0.90534	0.503968	0.637759			0.730825	0.686306	0.503034	0.503034	0.708565	0.640055
SGB5803			0.613603	0.726115	0.575243	0.575243	0.669859	0.63832			0.289436	0.216561	0.875	0.875	0.252998	0.460332
SGB58519			0.507959	0.471338	0.942961	0.942961	0.489649	0.640753			0.622287	0.590764	0.60801	0.60801	0.606525	0.60702
SGB5077			0.645441	0.514331	0.769417	0.769417	0.579886	0.643063			0.33864	0.328025	0.901699	0.901699	0.333333	0.522788
SGB15125			0.63097	0.659236			0.645103	0.645103			0.908828	0.792994			0.850911	0.850911
SGB15143	0.902326	0.396552	0.316932	0.66242	0.955097	0.928711	0.458635	0.646665	0.702326	0.66092	0.79233	0.902866	0.357403	0.529864	0.785372	0.683169
SGB4116			0.642547	0.656051			0.649299	0.649299			0.916064	0.907643			0.911853	0.911853
SGB4677		0.597701	0.638205	0.562102	0.809466	0.809466	0.599336	0.651869		0.890805	0.945007	0.925955	0.45267	0.45267	0.920589	0.803609
SGB15467_group			0.486252	0.813694	0.662621	0.662621	0.649973	0.654189			0.616498	0.571656	0.381675	0.381675	0.594077	0.523276
SGB7202			0.593343	0.716561			0.654952	0.654952			0.363242	0.338376			0.350809	0.350809
SGB6178			0.610709	0.835987	0.521845	0.521845	0.723348	0.65618			0.581766	0.622611	0.853155	0.853155	0.602189	0.685844
SGB6796_group			0.693198	0.469745	0.805825	0.805825	0.581472	0.656256			0.468162	0.541401	0.747573	0.747573	0.504782	0.585712
SGB6783_group			0.733719	0.507962	0.731796	0.731796	0.620841	0.657826			0.497829	0.515127	0.788228	0.788228	0.506478	0.600395
SGB1860			0.722142	0.856688	0.395631	0.395631	0.789415	0.658154			0.519537	0.550955	0.779733	0.779733	0.535246	0.616742
SGB4059			0.680174	0.600318	0.695388	0.695388	0.640246	0.658627			0.549928	0.703822	0.332524	0.332524	0.626875	0.528758
SGB63326			0.675832	0.64172			0.658776	0.658776			0.882779	0.867834			0.875306	0.875306
SGB9272_group			0.869754		0.447816	0.447816	0.869754	0.658785			0.344428		0.930825	0.930825	0.344428	0.637627
SGB15350	0.846512	0.218391	0.606368	0.707006	0.916262	0.881387	0.510588	0.658908	0.47907	0.33908	0.54631	0.58758	0.634709	0.556889	0.49099	0.51735
SGB14334			0.765557		0.554612	0.554612	0.765557	0.660084			0.501447		0.696602	0.696602	0.501447	0.599025
SGB1941			0.677279	0.692675	0.625	0.625	0.684977	0.664985			0.620116	0.493631	0.268204	0.268204	0.556873	0.46065
SGB16986			0.670043	0.735669	0.59466	0.59466	0.702856	0.666791			0.565847	0.578025	0.856796	0.856796	0.571936	0.666889
SGB14909			0.597685	0.485669	0.919903	0.919903	0.541677	0.667752			0.958032	0.852707	0.492718	0.492718	0.905369	0.767819
SGB1963	0.813953		0.648336	0.30414	0.908981	0.861467	0.476238	0.668852	0.660465		0.571635	0.538217	0.257282	0.458873	0.554926	0.5069
SGB4774			0.512301	0.52707	0.973301	0.973301	0.519686	0.670891			0.744573	0.816083	0.291262	0.291262	0.780328	0.617306
SGB14143			0.732272	0.609873			0.671072	0.671072			0.80246	0.818471			0.810466	0.810466
SGB15272			0.544139	0.759554	0.709951	0.709951	0.651847	0.671215			0.732272	0.743631	0.712379	0.712379	0.737951	0.729427
SGB29380			0.78437	0.56051			0.67244	0.67244			0.84081	0.954618			0.897714	0.897714
SGB4811_group	0.939535	0.867816	0.238784	0.345541	0.981796	0.960666	0.484047	0.674695	0.804651	0.729885	0.551375	0.602707	0.783981	0.794316	0.627989	0.69452
SGB4595			0.39508	0.762739	0.868932	0.868932	0.578909	0.675583			0.55644	0.775478	0.240291	0.240291	0.665959	0.52407
SGB4834			0.649783	0.769108	0.60801	0.60801	0.709446	0.675634			0.211288	0.284236	0.0558252	0.0558252	0.247762	0.183783
SGB4030			0.683068	0.517516	0.834951	0.834951	0.600292	0.678512			0.744573	0.625796	0.660194	0.660194	0.685185	0.676854
SGB8071	0.390698		0.751085	0.800955	0.774272	0.582485	0.77602	0.679253	0.655814		0.823444	0.681529	0.925971	0.790892	0.752486	0.771689
SGB2311			0.476122	0.869427	0.694175	0.694175	0.672774	0.679908			0.526773	0.55414	0.328883	0.328883	0.540456	0.469932
SGB3991			0.646889	0.643312	0.751214	0.751214	0.6451	0.680471			0.659913	0.705414	0.622573	0.622573	0.682664	0.662633
SGB4722			0.7178	0.444268	0.882282	0.882282	0.581034	0.68145			0.671491	0.636943	0.747573	0.747573	0.654217	0.685335
SGB17244	0.609302		0.69754	0.613057	0.807039	0.708171	0.655299	0.681735	0.395349		0.39508	0.355096	0.998786	0.697068	0.375088	0.536078
SGB3993			0.583213	0.530255	0.933252	0.933252	0.556734	0.68224			0.670043	0.726115	0.546723	0.546723	0.698079	0.647627
SGB4553			0.815485	0.670382	0.561893	0.561893	0.742933	0.682587			0.104197	0.138535	0.168689	0.168689	0.121366	0.13714
SGB6956			0.515195	0.840764	0.692961	0.692961	0.67798	0.682974			0.264834	0.390127	0.975728	0.975728	0.32748	0.543563
SGB1699			0.726483	0.667197	0.674757	0.674757	0.69684	0.689479			0.534009	0.484873	0.471481	0.471481	0.509441	0.496787
SGB6962_group			0.66136		0.71966	0.71966	0.66136	0.69051			0.654124		0.938107	0.938107	0.654124	0.796116
SGB4705	0.8	0.689655	0.403763	0.589172	0.974515	0.887257	0.560863	0.691421	0.674419	0.45977	0.412446	0.423567	0.872573	0.773496	0.431928	0.568555
SGB1957			0.808973	0.691083	0.580097	0.580097	0.750028	0.693384			0.413893	0.417197	0.0546117	0.0546117	0.415545	0.295234
SGB4532	0.488372	0.810345	0.719971	0.464968	0.985437	0.736904	0.665095	0.693819	0.172093	0.425287	0.303907	0.237261	0.911408	0.54175	0.322152	0.409991
SGB4327_group			0.622287	0.77707	0.684466	0.684466	0.699678	0.694608			0.308249	0.315287	0.726335	0.726335	0.311768	0.449957
SGB59559			0.819103	0.576433			0.697768	0.697768			0.871201	0.734076			0.802639	0.802639
SGB4594			0.519537	0.75	0.82767	0.82767	0.634768	0.699069			0.857453	0.832803	0.357403	0.357403	0.845128	0.682553
SGB5765_group			0.557164	0.797771	0.746359	0.746359	0.677467	0.700431			0.636035	0.665605	0.253641	0.253641	0.65082	0.518427
SGB17169			0.803184	0.829618	0.472087	0.472087	0.816401	0.70163			0.759045	0.583599	0.67415	0.67415	0.671322	0.672265
SGB15120	0.84186	0.856322	0.386397	0.563694	0.876214	0.859037	0.602138	0.704897	0.688372	0.678161	0.857453	0.909236	0.415049	0.55171	0.81495	0.709654
SGB1948			0.769899	0.764331	0.581311	0.581311	0.767115	0.70518			0.573082	0.453025	0.235437	0.235437	0.513054	0.420515
SGB14853	0.837209	0.482759	0.771346	0.640127	0.796117	0.816663	0.631411	0.705512	0.783721	0.994253	0.984081	0.987261	0.889563	0.836642	0.988532	0.927776
SGB14898			0.858177	0.794586	0.464806	0.464806	0.826381	0.705856			0.722142	0.650478	0.894417	0.894417	0.68631	0.755679
SGB48424			0.758321	0.549363	0.813107	0.813107	0.653842	0.70693			0.684515	0.658439	0.817354	0.817354	0.671477	0.720103
SGB5792		0.95977	0.536179	0.772293	0.560073	0.560073	0.756081	0.707079		0.568966	0.749638	0.675159	0.480583	0.480583	0.664588	0.618586
SGB6754	0.851163	0.902299	0.402315	0.491242	0.889563	0.870363	0.598619	0.707316	0.297674	0.321839	0.13314	0.128981	0.321602	0.309638	0.194653	0.240647
SGB1934	0.855814	0.247126	0.698987	0.845541	0.89199	0.873902	0.597218	0.707892	0.581395	0.856322	0.767004	0.865446	0.580704	0.58105	0.829591	0.730174
SGB14854			0.558611	0.578025	0.991505	0.991505	0.568318	0.70938			0.821274	0.890127	0.518204	0.518204	0.8557	0.743202
SGB6768			0.824891	0.593949			0.70942	0.70942			0.843705	0.871815			0.85776	0.85776
SGB15156_group			0.795948	0.458599	0.875	0.875	0.627273	0.709849			0.754703	0.713376	0.662015	0.662015	0.73404	0.710031
SGB4750	0.944186	0.649425	0.510854	0.606688	0.84466	0.894423	0.588989	0.711163	0.748837	0.143678	0.672938	0.457006	0.972087	0.860462	0.424541	0.598909
SGB14142			0.636758	0.713376	0.783981	0.783981	0.675067	0.711372			0.869754	0.796178	0.963592	0.963592	0.832966	0.876508
SGB17153_group			0.7822	0.842357	0.510922	0.510922	0.812278	0.711826			0.868307	0.874204	0.619539	0.619539	0.871255	0.78735
SGB4552_group	0.930233	0.747126	0.464544	0.501592	0.917476	0.923854	0.571088	0.712194	0.630233	0.117816	0.347323	0.313694	0.23665	0.433442	0.259611	0.329143
SGB4951	0.637209	0.683908	0.807525	0.541401	0.907767	0.772488	0.677612	0.715562	0.432558	0.597701	0.375543	0.398089	0.899272	0.665915	0.457111	0.540633
SGB4303			0.709117	0.625796	0.811893	0.811893	0.667457	0.715602			0.364689	0.318471	0.381675	0.381675	0.34158	0.354945
SGB9286			0.690304	0.676752	0.793689	0.793689	0.683528	0.720248			0.426918	0.535828	0.548544	0.548544	0.481373	0.503763
SGB5051			0.736614	0.671975	0.765777	0.765777	0.704294	0.724788			0.219971	0.265924	0.98665	0.98665	0.242947	0.490848
SGB17237			0.823444	0.754777	0.599515	0.599515	0.789111	0.725912			0.410999	0.33121	0.970874	0.970874	0.371104	0.571028
SGB4940	0.934884	0.775862	0.570188	0.369427	0.979369	0.957126	0.571826	0.725946	0.72093	0.353448	0.567294	0.522293	0.953883	0.837407	0.481012	0.62357
SGB4597			0.730825	0.72293			0.726877	0.726877			0.658466	0.677548			0.668007	0.668007
SGB4563_group	0.804651	0.833333	0.625181	0.748408	0.644417	0.724534	0.735641	0.731198	0.888372	0.787356	0.835022	0.772293	0.681432	0.784902	0.798224	0.792895
SGB1867	0.404651	0.954023	0.817656	0.80414	0.680825	0.542738	0.858606	0.732259	0.353488	0.689655	0.57453	0.528662	0.862864	0.608176	0.597616	0.60184
SGB47515			0.713459	0.753185			0.733322	0.733322			0.853835	0.871815			0.862825	0.862825
SGB59562			0.835022	0.738854	0.626214	0.626214	0.786938	0.733363			0.713459	0.683121	0.703883	0.703883	0.69829	0.700154
SGB8059_group			0.590449	0.785032	0.841019	0.841019	0.68774	0.738833			0.819103	0.773885	0.298544	0.298544	0.796494	0.630511
SGB4991			0.791606	0.687898			0.739752	0.739752			0.782923	0.77707			0.779997	0.779997
SGB4540_group	0.697674	0.913793	0.665702	0.807325	0.621359	0.659517	0.795607	0.741171	0.106977	0.591954	0.358177	0.383758	0.699636	0.403306	0.44463	0.4281
SGB14862			0.908828	0.621019	0.699029	0.699029	0.764923	0.742959			0.936324	0.894904	0.217233	0.217233	0.915614	0.682821
SGB4422			0.696093	0.855096	0.679612	0.679612	0.775594	0.7436			0.399421	0.353503	0.927184	0.927184	0.376462	0.560036
SGB15124	0.865116	0.678161	0.674385	0.595541	0.910194	0.887655	0.649362	0.74468	0.934884	0.87931	0.87699	0.91242	0.549757	0.742321	0.889574	0.830672
SGB14987			0.793054	0.547771	0.900485	0.900485	0.670412	0.747103			0.337192	0.421975	0.798544	0.798544	0.379583	0.519237
SGB7263		0.729885	0.723589	0.756369	0.785194	0.785194	0.736614	0.748759		0.913793	0.960926	0.971338	0.509709	0.509709	0.948686	0.838941
SGB9283	0.586047		0.86686	0.839172	0.711165	0.648606	0.853016	0.750811	0.427907		0.570188	0.5	0.900485	0.664196	0.535094	0.599645
SGB4348			0.578871	0.724522	0.968447	0.968447	0.651697	0.75728			0.361795	0.467357	0.729369	0.729369	0.414576	0.519507
SGB14895			0.865412	0.649682			0.757547	0.757547			0.937771	0.882166			0.909968	0.909968
SGB17154			0.602026	0.899682	0.775485	0.775485	0.750854	0.759064			0.69754	0.730892	0.876214	0.876214	0.714216	0.768215
SGB17167			0.659913	0.815287	0.802184	0.802184	0.7376	0.759128			0.607815	0.579618	0.804612	0.804612	0.593716	0.664015
SGB4626			0.65123	0.823248	0.803398	0.803398	0.737239	0.759292			0.688857	0.597134	0.636529	0.636529	0.642995	0.64084
SGB5843			0.87699	0.584395	0.824029	0.824029	0.730692	0.761805			0.564399	0.491242	0.53034	0.53034	0.527821	0.52866
SGB4575	0.911628	0.908046	0.389291	0.786624	0.817961	0.864795	0.694654	0.76271	0.465116	0.563218	0.490593	0.507962	0.46966	0.467388	0.520591	0.49931
SGB4613	0.883721	0.925287	0.525326	0.644904	0.845874	0.864797	0.698506	0.765022	0.82093	0.928161	0.892909	0.957006	0.367718	0.594324	0.926025	0.793345
SGB15076			0.815485	0.544586	0.953883	0.953883	0.680035	0.771318			0.683068	0.638535	0.879854	0.879854	0.660802	0.733819
SGB17130			0.748191	0.853503	0.714806	0.714806	0.800847	0.772167			0.829233	0.816083	0.213592	0.213592	0.822658	0.619636
SGB15904			0.839363	0.708599			0.773981	0.773981			0.656295	0.512739			0.584517	0.584517
SGB4080			0.821997	0.727707			0.774852	0.774852			0.86686	0.76035			0.813605	0.813605
SGB6846			0.755427	0.915605	0.661408	0.661408	0.835516	0.77748			0.785094	0.64172	0.0716019	0.0716019	0.713407	0.499472
SGB5825_group			0.904486	0.721338	0.708738	0.708738	0.812912	0.778187			0.52822	0.511146	0.985437	0.985437	0.519683	0.674934
SGB14808			0.678726	0.742038	0.915049	0.915049	0.710382	0.778604			0.768452	0.76672	0.319782	0.319782	0.767586	0.618318
SGB4874	0.893023	0.741379	0.714906	0.638535	0.906553	0.899788	0.698273	0.778879	0.311628	0.626437	0.315485	0.27707	0.976942	0.644285	0.406331	0.501512
SGB9228			0.743849	0.775478	0.826456	0.826456	0.759664	0.781928			0.620116	0.524682	0.729369	0.729369	0.572399	0.624722
SGB6320			0.772793	0.632166	0.944175	0.944175	0.702479	0.783044			0.719247	0.68949	0.724515	0.724515	0.704369	0.711084
SGB9260			0.83068	0.730892	0.791262	0.791262	0.780786	0.784278			0.668596	0.609873	0.688714	0.688714	0.639234	0.655727
SGB8002	0.539535	0.827586	0.788712	0.781847	0.98665	0.763093	0.799382	0.784866	0.409302	0.706897	0.836469	0.76035	0.0145631	0.211933	0.767905	0.545516
SGB6936			0.672938	0.850318	0.837379	0.837379	0.761628	0.786878			0.279305	0.302548	0.98301	0.98301	0.290927	0.521621
SGB14962			0.70767	0.866242			0.786956	0.786956			0.910999	0.898089			0.904544	0.904544
SGB8053			0.7822	0.740446	0.842233	0.842233	0.761323	0.788293			0.914616	0.856688	0.918689	0.918689	0.885652	0.896665
SGB4701			0.794501	0.765924	0.804612	0.804612	0.780212	0.788345			0.848046	0.835191	0.671723	0.671723	0.841619	0.784987
SGB5197			0.833575		0.745146	0.745146	0.833575	0.78936			0.154124		0.81432	0.81432	0.154124	0.484222
SGB4036			0.861071	0.718949			0.79001	0.79001			0.879884	0.840764			0.860324	0.860324
SGB4744			0.667149	0.91879			0.792969	0.792969			0.80246	0.807325			0.804893	0.804893
SGB1877	0.706977	0.764368	0.619392	0.928344	0.95267	0.829823	0.770701	0.79435	0.874419	0.833333	0.714906	0.746815	0.584345	0.729382	0.765018	0.750764
SGB29313			0.853835	0.743631			0.798733	0.798733			0.701881	0.694268			0.698074	0.698074
SGB14845			0.77424	0.783439	0.838592	0.838592	0.77884	0.798757			0.794501	0.664013	0.645631	0.645631	0.729257	0.701382
SGB14963		0.574713	0.878437	0.877389	0.866505	0.866505	0.776846	0.799261		0.885057	0.968162	0.931529	0.64017	0.64017	0.928249	0.85623
SGB8056			0.911722	0.68949			0.800606	0.800606			0.690304	0.799363			0.744833	0.744833
SGB6939			0.849493	0.817675	0.741505	0.741505	0.833584	0.802891			0.525326	0.41242	0.993932	0.993932	0.468873	0.643893
SGB17256			0.936324	0.789809	0.68568	0.68568	0.863067	0.803938			0.596961	0.539809	0.992718	0.992718	0.568385	0.709829
SGB4749	0.87907	0.770115	0.599132	0.871019	0.901699	0.890384	0.746755	0.804207	0.209302	0.402299	0.349493	0.218153	0.961165	0.585234	0.323315	0.428083
SGB3961			0.664255	0.957006	0.792476	0.792476	0.810631	0.804579			0.680174	0.782643	0.586772	0.586772	0.731408	0.683196
SGB7142			0.759768	0.705414	0.949029	0.949029	0.732591	0.804737			0.633864	0.571656	0.418083	0.418083	0.60276	0.541201
SGB14999	0.925581	0.511494	0.842258	0.832803	0.912621	0.919101	0.728851	0.804951	0.52093	0.385057	0.777135	0.797771	0.26335	0.39214	0.653321	0.548849
SGB4747			0.946454	0.665605			0.80603	0.80603			0.790159	0.835191			0.812675	0.812675
SGB15149			0.775687	0.757962	0.887136	0.887136	0.766825	0.806928			0.849493	0.794586	0.279126	0.279126	0.82204	0.641069
SGB4987		0.706897	0.901592	0.686306	0.934466	0.934466	0.764931	0.807315		0.896552	0.952243	0.97293	0.0740291	0.0740291	0.940575	0.723938
SGB6767			0.761216	0.824841	0.843447	0.843447	0.793028	0.809834			0.740955	0.660828	0.924757	0.924757	0.700892	0.775513
SGB17248	0.790698	0.787356	0.850941	0.761146	0.859223	0.82496	0.799814	0.809873	0.651163	0.718391	0.509407	0.409236	0.997573	0.824368	0.545678	0.657154
SGB4725		0.844828	0.767004	0.714968	0.913835	0.913835	0.7756	0.810159		0.862069	0.862518	0.877389	0.14199	0.14199	0.867325	0.685991
SGB59576			0.832127	0.788217			0.810172	0.810172			0.638205	0.648089			0.643147	0.643147
SGB1903_group			0.900145	0.654459	0.877427	0.877427	0.777302	0.810677			0.454414	0.323248	0.126214	0.126214	0.388831	0.301292
SGB5183			0.855282	0.767516			0.811399	0.811399			0.664255	0.605892			0.635073	0.635073
SGB49059			0.81042	0.820064			0.815242	0.815242			0.76411	0.719745			0.741928	0.741928
SGB4121	0.95814	0.873563	0.813314	0.480892	0.967233	0.962686	0.72259	0.818628	0.92093	0.764368	0.833575	0.878981	0.783981	0.852455	0.825641	0.836367
SGB25538			0.863965	0.773885			0.818925	0.818925			0.703329	0.710987			0.707158	0.707158
SGB3970			0.859624	0.780255			0.819939	0.819939			0.902315	0.89172			0.897018	0.897018
SGB3969			0.837916	0.746815	0.879854	0.879854	0.792366	0.821529			0.770622	0.820064	0.48483	0.48483	0.795343	0.691839
SGB14890			0.787265	0.893312	0.786408	0.786408	0.840288	0.822328			0.765557	0.735669	0.800971	0.800971	0.750613	0.767399
SGB1830_group		0.781609	0.762663	0.898089	0.851942	0.851942	0.81412	0.823576		0.574713	0.742402	0.715764	0.280947	0.280947	0.677626	0.578456
SGB7967			0.903039	0.907643	0.660194	0.660194	0.905341	0.823626			0.523878	0.471338	0.0279126	0.0279126	0.497608	0.341043
SGB17168			0.752533	0.906051	0.816748	0.816748	0.829292	0.82511			0.859624	0.828025	0.262136	0.262136	0.843825	0.649928
SGB8047			0.797395	0.914013	0.771845	0.771845	0.855704	0.827751			0.905933	0.740446	0.869539	0.869539	0.82319	0.838639
SGB4046	0.888372	0.701149	0.921129	0.699045	0.936893	0.912633	0.773774	0.829318	0.84186	0.672414	0.829233	0.929936	0.328883	0.585372	0.810528	0.720465
SGB1855_group			0.871201	0.734076	0.885922	0.885922	0.802639	0.8304			0.68741	0.566879	0.877427	0.877427	0.627144	0.710572
SGB3922			0.681621	0.979299			0.83046	0.83046			0.95369	0.920382			0.937036	0.937036
SGB14995		0.563218	0.88712	0.910828	0.970874	0.970874	0.787056	0.83301		0.83908	0.942113	0.944268	0.668689	0.668689	0.908487	0.848538
SGB7253			0.778582	0.805732	0.928398	0.928398	0.792157	0.837571			0.985528	0.990446	0.546723	0.546723	0.987987	0.840899
SGB48013			0.879884	0.796178			0.838031	0.838031			0.761216	0.829618			0.795417	0.795417
SGB4741			0.806078	0.737261	0.980583	0.980583	0.77167	0.841307			0.863965	0.888535	0.336772	0.336772	0.87625	0.696424
SGB4671			0.777135	0.882166	0.867718	0.867718	0.82965	0.84234			0.797395	0.839172	0.554005	0.554005	0.818284	0.730191
SGB15878			0.836469	0.863057	0.831311	0.831311	0.849763	0.843612			0.947902	0.847134	0.906553	0.906553	0.897518	0.90053
SGB6769			0.958032	0.729299			0.843666	0.843666			0.931983	0.941083			0.936533	0.936533
SGB14180			0.749638		0.938107	0.938107	0.749638	0.843873			0.643994		0.896845	0.896845	0.643994	0.770419
SGB29433			0.804631	0.886943			0.845787	0.845787			0.726483	0.729299			0.727891	0.727891
SGB1871	0.827907	0.735632	0.846599	0.931529	0.88835	0.858128	0.83792	0.846003	0.288372	0.614943	0.593343	0.658439	0.964806	0.626589	0.622242	0.623981
SGB5182			0.719971	0.984076			0.852024	0.852024			0.561505	0.627389			0.594447	0.594447
SGB5736			0.918958	0.901274	0.737864	0.737864	0.910116	0.852699			0.885673	0.782643	0.956311	0.956311	0.834158	0.874876
SGB6771			0.882779	0.828025	0.850728	0.850728	0.855402	0.853844			0.829233	0.732484	0.482403	0.482403	0.780859	0.681373
SGB4721	0.948837	0.718391	0.881331	0.83758	0.898058	0.923448	0.812434	0.856839	0.911628	0.954023	0.9233	0.921975	0.495146	0.703387	0.933099	0.841214
SGB14837	0.962791	0.632184	0.930535	0.93949	0.822816	0.892803	0.83407	0.857563	0.986047	0.850575	0.975398	0.960191	0.554005	0.770026	0.928721	0.865243
SGB4044			0.84081	0.94586	0.794903	0.794903	0.893335	0.860524			0.529667	0.592357	0.933252	0.933252	0.561012	0.685092
SGB8095			0.843705	0.880573			0.862139	0.862139			0.772793	0.764331			0.768562	0.768562
SGB17152			0.828509	0.799363	0.961165	0.961165	0.813936	0.863013			0.704776	0.602707	0.467233	0.467233	0.653741	0.591572
SGB1861	0.818605	0.885057	0.811867	0.86465	0.941748	0.880176	0.853858	0.864385	0.362791	0.433908	0.652677	0.643312	0.336772	0.349781	0.576632	0.485892
SGB66069			0.913169	0.817675			0.865422	0.865422			0.895803	0.899682			0.897742	0.897742
SGB4031			0.848046	0.904459	0.853155	0.853155	0.876252	0.868553			0.852388	0.880573	0.191748	0.191748	0.866481	0.64157
SGB6153			0.885673		0.855583	0.855583	0.885673	0.870628			0.806078		0.614684	0.614684	0.806078	0.710381
SGB7264			0.894356	0.821656	0.924757	0.924757	0.858006	0.880256			0.536903	0.593949	0.259709	0.259709	0.565426	0.46352
SGB15121			0.905933	0.944268	0.798544	0.798544	0.9251	0.882915			0.677279	0.640127	0.92233	0.92233	0.658703	0.746579
SGB25437			0.910275	0.85828			0.884278	0.884278			0.900145	0.842357			0.871251	0.871251
SGB14546_group	0.860465	0.931034	0.746744	0.934713	0.951456	0.905961	0.870831	0.884883	0.855814	0.816092	0.891462	0.754777	0.898058	0.876936	0.820777	0.843241
SGB4933_group	0.972093	0.87931	0.801737	0.902866	0.883495	0.927794	0.861304	0.8879	0.525581	0.798851	0.470333	0.378185	1	0.762791	0.549123	0.63459
SGB4763			0.891462	0.88535			0.888406	0.888406			0.918958	0.893312			0.906135	0.906135
SGB5193			0.890014	0.888535			0.889275	0.889275			0.958032	0.964172			0.961102	0.961102
SGB7985			0.856729	0.894904	0.92233	0.92233	0.875817	0.891321			0.962373	0.954618	0.104369	0.104369	0.958496	0.673787
SGB4699			0.852388	0.942675	0.881068	0.881068	0.897532	0.892044			0.965268	0.968153	0.59466	0.59466	0.96671	0.842694
SGB19850_group			0.828509	0.872611	0.978155	0.978155	0.85056	0.893092			0.609986	0.76672	0.331311	0.331311	0.688353	0.569339
SGB17137			0.868307	0.921975			0.895141	0.895141			0.817656	0.80414			0.810898	0.810898
SGB4785			0.934877	0.859873			0.897375	0.897375			0.826339	0.843949			0.835144	0.835144
SGB15078	0.990698	0.603448	0.950796	0.950637	0.996359	0.993528	0.83496	0.898388	0.976744	0.971264	0.981187	0.980892	0.612257	0.794501	0.977781	0.904469
SGB53821			0.9233	0.867834	0.904126	0.904126	0.895567	0.89842			0.87699	0.673567	0.934466	0.934466	0.775278	0.828341
SGB15452	0.916279	0.816092	0.89725	0.874204	0.989078	0.952678	0.862515	0.898581	0.902326	0.91954	0.907381	0.923567	0.544296	0.723311	0.916829	0.839422
SGB15271	0.906977	0.83908	0.916064	0.89172	0.946602	0.926789	0.882288	0.900089	0.962791	0.988506	0.996382	0.996815	0.520024	0.741407	0.993901	0.892904
SGB4724			0.914616	0.896497	0.895631	0.895631	0.905557	0.902248			0.813314	0.904459	0.736044	0.736044	0.858886	0.817939
SGB8255_group			0.888567	0.923567			0.906067	0.906067			0.913169	0.800955			0.857062	0.857062
SGB79823			0.927641	0.851911	0.93932	0.93932	0.889776	0.906291			0.478292	0.503981	0.957524	0.957524	0.491137	0.646599
SGB8028_group			0.884226		0.930825	0.930825	0.884226	0.907526			0.780753		0.82767	0.82767	0.780753	0.804211
SGB4573_group			0.921129	0.848726	0.966019	0.966019	0.884927	0.911958			0.976845	0.976115	0.350121	0.350121	0.97648	0.767694
SGB14874			0.965268	0.861465			0.913366	0.913366			0.958032	0.969745			0.963889	0.963889
SGB4988			0.926194	0.890127	0.925971	0.925971	0.908161	0.914097			0.940666	0.942675	0.154126	0.154126	0.94167	0.679156
SGB5184			0.940666	0.812102	0.990291	0.990291	0.876384	0.914353			0.963821	0.961783	0.756068	0.756068	0.962802	0.893891
SGB4786			0.963821	0.920382	0.86165	0.86165	0.942101	0.915284			0.929088	0.934713	0.274879	0.274879	0.931901	0.712893
SGB4826_group	0.995349	0.965517	0.875543	0.778662	0.962379	0.978864	0.873241	0.91549	0.827907	0.928161	0.887844	0.644904	0.908981	0.868444	0.820303	0.839559
SGB4041			0.895803	0.952229	0.899272	0.899272	0.924016	0.915768			0.988423	0.982484	0.783981	0.783981	0.985453	0.918296
SGB7984			0.874096	0.941083	0.93568	0.93568	0.907589	0.916953			0.87699	0.865446	0.00849515	0.00849515	0.871218	0.583644
SGB4761	0.967442	0.724138	0.960926	0.968153	0.975728	0.971585	0.884406	0.919277	0.846512	0.770115	0.81042	0.914809	0.541262	0.693887	0.831781	0.776623
SGB4447			0.898698	0.909236	0.958738	0.958738	0.903967	0.922224			0.32055	0.335987	0.916262	0.916262	0.328269	0.524266
SGB6744			0.971056	0.958599	0.839806	0.839806	0.964828	0.923154			0.882779	0.886146	0.503034	0.503034	0.884463	0.75732
SGB1836_group	0.953488	0.948276	0.907381	0.875796	0.945388	0.949438	0.910484	0.926066	0.544186	0.683908	0.712012	0.751592	0.0400485	0.292117	0.715837	0.546349
SGB1814	0.781395	0.982759	0.947902	0.936306	0.98301	0.882203	0.955655	0.926274	0.716279	0.666667	0.842258	0.855096	0.809466	0.762873	0.788007	0.777953
SGB4630_group			0.955137	0.929936	0.896845	0.896845	0.942537	0.927306			0.927641	0.937898	0.788228	0.788228	0.93277	0.884589
SGB8163			0.937771	0.925159	0.927184	0.927184	0.931465	0.930038			0.939219	0.936306	0.459951	0.459951	0.937762	0.778492
SGB4617			0.949349	0.883758	0.964806	0.964806	0.916553	0.932638			0.926194	0.928344	0.742112	0.742112	0.927269	0.86555
SGB4588_group			0.978292	0.926752	0.894417	0.894417	0.952522	0.933154			0.811867	0.812102	0.729369	0.729369	0.811984	0.784446
SGB4742			0.917511	0.953822	0.940534	0.940534	0.935666	0.937289			0.798842	0.788217	0.393811	0.393811	0.793529	0.66029
SGB4572			0.942113	0.933121			0.937617	0.937617			0.882779	0.917197			0.899988	0.899988
SGB10115			0.94356		0.932039	0.932039	0.94356	0.937799			0.596961		0.865291	0.865291	0.596961	0.731126
SGB15158		0.862069	0.968162	0.966561	0.96966	0.96966	0.932264	0.941613		0.977011	0.992041	0.992038	0.550971	0.550971	0.98703	0.878015
SGB29328			0.939219	0.917197	0.972087	0.972087	0.928208	0.942834			0.777135	0.822452	0.921117	0.921117	0.799793	0.840234
SGB4791			0.952243	0.937898			0.945071	0.945071			0.934877	0.949841			0.942359	0.942359
SGB4688			0.929088	0.963376			0.946232	0.946232			0.855282	0.947452			0.901367	0.901367
SGB10068	0.981395	0.896552	0.981187	0.964968	0.918689	0.950042	0.947569	0.948558	0.953488	0.643678	0.904486	0.785032	0.837379	0.895434	0.777732	0.824813
SGB71883			0.966715	0.947452			0.957084	0.957084			0.807525	0.769108			0.788317	0.788317
SGB4760			0.959479	0.960191	0.957524	0.957524	0.959835	0.959065			0.865412	0.883758	0.706311	0.706311	0.874585	0.818494
SGB4037_group			0.945007	0.988854	0.947816	0.947816	0.96693	0.960559			0.992041	0.985669	0.750607	0.750607	0.988855	0.909439
SGB4529			0.972504	0.955414			0.963959	0.963959			0.93343	0.910828			0.922129	0.922129
SGB4837_group	0.976744	0.994253	0.924747	0.949045	0.993932	0.985338	0.956015	0.967744	0.548837	0.810345	0.874096	0.723726	0.946602	0.74772	0.802722	0.780721
SGB79883			0.95369	0.982484			0.968087	0.968087			0.973951	0.964172			0.969061	0.969061
SGB4762			0.982634	0.961783	0.959951	0.959951	0.972209	0.968123			0.917511	0.933121	0.537621	0.537621	0.925316	0.796084
SGB4797			0.973951	0.974522			0.974237	0.974237			0.924747	0.901274			0.91301	0.91301
SGB14809		0.977011	0.97974	0.976115	0.976942	0.976942	0.977622	0.977452		0.936782	0.949349	0.949841	0.653519	0.653519	0.945324	0.872373
SGB4758_group		0.942529	0.991317	0.992038	0.984223	0.984223	0.975295	0.977527		0.95977	0.986975	0.988854	0.62682	0.62682	0.978533	0.890605
SGB4703			0.984081	0.971338			0.977709	0.977709			0.966715	0.952229			0.959472	0.959472
SGB4606		0.971264	0.985528	0.97293	0.992718	0.992718	0.976574	0.98061		0.942529	0.994211	0.984076	0.576456	0.576456	0.973605	0.874318
SGB4584		0.988506	0.998553	0.980892	0.956311	0.956311	0.989317	0.981065		0.965517	0.98987	0.993631	0.779733	0.779733	0.983006	0.932188
SGB15132	1	0.936782	0.994211	0.987261	0.987864	0.993932	0.972751	0.981224	0.948837	0.982759	0.998553	0.998408	0.575243	0.76204	0.99324	0.90076
SGB4746			0.976845	0.977707	1	1	0.977276	0.984851			0.97974	0.958599	0.489684	0.489684	0.969169	0.809341
SGB4862			0.992764	0.969745	0.995146	0.995146	0.981255	0.985885			0.996382	1	0.681432	0.681432	0.998191	0.892605
SGB4798			0.986975	0.985669			0.986322	0.986322			0.729378	0.780255			0.754816	0.754816
SGB4861			0.988423	0.990446			0.989434	0.989434			0.971056	0.914809			0.942933	0.942933
SGB4608	0.986047	1	0.975398	0.993631	0.998786	0.992416	0.989676	0.990772	0.981395	1	1	0.995223	0.542476	0.761936	0.998408	0.903819
SGB4035			0.98987	0.998408			0.994139	0.994139			0.969609	0.966561			0.968085	0.968085
SGB4794_group			0.997106	0.995223			0.996164	0.996164			0.972504	0.93949			0.955997	0.955997
SGB4753			0.995658	0.996815	0.997573	0.997573	0.996237	0.996682			0.982634	0.977707	0.822816	0.822816	0.98017	0.927719
SGB4583			1	1			1	1			0.955137	0.974522			0.96483	0.96483

## Sheet: S6
Table S6. Analysis of the consistency of the 50 most favorably and unfavorably ZOE MB Health-ranked SGBs.
	ZOE MB Health ranks						Coefficient of Variation	Index of dispersion	Mean absolute deviation
SGB	P1	P2	P3_US21	P3_US22A	P3_UK22A						Min	Max	Max-Min	Mean	Median	Std	Var		P1 - Median	P2 - Median	P3_US21 - Median	P3_US22A - Median	P3_UK22A - Median
SGB15249	0.00930233	0.0172414	0.0173661	0.0111465	0.00970874		0.311169	0.00125419	0.00180652		0.00930233	0.0173661	0.00806381	0.012953	0.0111465	0.00403057	1.62455e-05		-0.00184417	0.00609488	0.00621964	0	-0.00143776
SGB6340			0.0144718	0.00955414	0.0194175		0.340559	0.00167952	9.35193e-06		0.00955414	0.0194175	0.00986334	0.0144811	0.0144718	0.00493167	2.43214e-05				0	-0.00491764	0.0049457
SGB4964	0.0139535	0.0804598	0.00144718	0.00159236	0.0800971		1.15973	0.0477602	0.0215565		0.00144718	0.0804598	0.0790126	0.03551	0.0139535	0.0411821	0.00169596		0	0.0665063	-0.0125063	-0.0123611	0.0661436
SGB14252	0.0418605		0.0781476	0.0382166	0.0279126		0.470353	0.0102949	0.0064958		0.0279126	0.0781476	0.050235	0.0465343	0.0400385	0.0218876	0.000479066		0.00182195		0.0381091	-0.00182195	-0.0121259
SGB15229	0.0697674		0.114327	0.0238854	0.00121359		0.960484	0.0482468	0.00547197		0.00121359	0.114327	0.113113	0.0522984	0.0468264	0.0502317	0.00252323		0.022941		0.0675007	-0.022941	-0.0456128
SGB6174_group	0.0232558		0.137482	0.0605096	0.00606796		1.02718	0.0599595	0.0149461		0.00606796	0.137482	0.131414	0.0568288	0.0418827	0.0583732	0.00340743		-0.0186269		0.0955992	0.0186269	-0.0358147
SGB15317	0.0511628	0.189655	0.0376266	0.00636943	0.0121359		1.26437	0.0949422	0.0217634		0.00636943	0.189655	0.183286	0.05939	0.0376266	0.0750907	0.00563862		0.0135362	0.152029	0	-0.0312572	-0.0254907
SGB14179	0.102326		0.0607815	0.0366242	0.0849515		0.40251	0.0115306	-0.00169579		0.0366242	0.102326	0.0657014	0.0711707	0.0728665	0.0286469	0.000820644		0.0294591		-0.012085	-0.0362423	0.012085
SGB15225	0.0744186		0.0824891	0.105096	0.0254854		0.466657	0.0156515	-0.00658169		0.0254854	0.105096	0.0796101	0.0718722	0.0784539	0.0335397	0.00112491		-0.00403527		0.00403527	0.0266417	-0.0529684
SGB4894	0.0186047		0.0709117	0.144904	0.0546117		0.735324	0.0390701	0.00949643		0.0186047	0.144904	0.1263	0.0722581	0.0627617	0.0531332	0.00282313		-0.044157		0.00815004	0.0821428	-0.00815004
SGB4643			0.00578871	0.0429936	0.168689		1.17756	0.100519	0.0294969		0.00578871	0.168689	0.162901	0.0724906	0.0429936	0.0853622	0.0072867				-0.0372049	0	0.125696
SGB4963			0.015919	0.089172	0.115291		0.701266	0.0361261	-0.0157112		0.015919	0.115291	0.0993723	0.0734607	0.089172	0.0515155	0.00265385				-0.073253	0	0.0261193
SGB79840	0.055814	0.109195	0.0520984	0.0398089	0.110437		0.458769	0.0154633	0.0176568		0.0398089	0.110437	0.070628	0.0734707	0.055814	0.0337061	0.0011361		0	0.0533814	-0.00371555	-0.016005	0.0546229
SGB4893	0.00465116		0.124457	0.106688	0.0643204		0.709994	0.0378215	-0.010475		0.00465116	0.124457	0.119806	0.0750292	0.0855041	0.0532702	0.00283772		-0.080853		0.0389532	0.0211838	-0.0211838
SGB6276	0.0604651		0.0434153	0.0732484	0.140777		0.5367	0.0228929	0.0126196		0.0434153	0.140777	0.0973614	0.0794764	0.0668568	0.042655	0.00181945		-0.00639165		-0.0234414	0.00639165	0.0739199
SGB3952			0.176556	0.0414013	0.0485437		0.856135	0.0651121	0.0402899		0.0414013	0.176556	0.135154	0.0888336	0.0485437	0.0760535	0.00578414				0.128012	-0.00714242	0
SGB4638			0.0477569	0.181529	0.038835		0.894374	0.0714902	0.0416166		0.038835	0.181529	0.142694	0.0893735	0.0477569	0.0799333	0.00638933				0	0.133772	-0.00892192
SGB15236	0.227907		0.00289436	0.136943	0.00242718		1.19113	0.1313	0.0226243		0.00242718	0.227907	0.22548	0.0925428	0.0699185	0.110231	0.0121508		0.157988		-0.0670242	0.0670242	-0.0674913
SGB4191	0.251163		0.0188133	0.0318471	0.0752427		1.13872	0.122234	0.0407216		0.0188133	0.251163	0.232349	0.0942665	0.0535449	0.107343	0.0115226		0.197618		-0.0347316	-0.0216978	0.0216978
SGB15053_group	0.139535	0.091954	0.040521	0.066879	0.154126		0.485912	0.0232812	0.00664899		0.040521	0.154126	0.113605	0.098603	0.091954	0.0479124	0.0022956		0.0475809	0	-0.051433	-0.025075	0.0621722
SGB15368	0.0325581		0.182344	0.109873	0.0776699		0.626609	0.0395039	0.00684001		0.0325581	0.182344	0.149786	0.100611	0.0937713	0.0630439	0.00397454		-0.0612131		0.0885732	0.0161014	-0.0161014
SGB4782	0.0651163	0.178161	0.0578871	0.0684713	0.144417		0.533347	0.0292454	0.0343393		0.0578871	0.178161	0.120274	0.102811	0.0684713	0.0548338	0.00300674		-0.00335506	0.10969	-0.0105842	0	0.0759461
SGB14042			0.178003	0.0573248	0.0740291		0.634093	0.0414615	0.0290898		0.0573248	0.178003	0.120678	0.103119	0.0740291	0.065387	0.00427546				0.103974	-0.0167043	0
SGB4706	0.0976744	0.183908	0.024602	0.0589172	0.182039		0.657467	0.0473017	0.0117537		0.024602	0.183908	0.159306	0.109428	0.0976744	0.0719454	0.00517614		0	0.0862336	-0.0730724	-0.0387572	0.0843644
SGB4644	0.437209	0.0287356	0.00868307	0.0127389	0.0910194		1.57985	0.288721	0.0869416		0.00868307	0.437209	0.428526	0.115677	0.0287356	0.182752	0.0333984		0.408474	0	-0.0200526	-0.0159968	0.0622838
SGB49188			0.0868307	0.00796178	0.252427		1.07802	0.134505	0.0289092		0.00796178	0.252427	0.244465	0.11574	0.0868307	0.12477	0.0155676				0	-0.0788689	0.165597
SGB4781	0.176744	0.264368	0.0130246	0.0812102	0.0582524		0.850856	0.085948	0.0375097		0.0130246	0.264368	0.251343	0.11872	0.0812102	0.101014	0.0102037		0.095534	0.183158	-0.0681856	0	-0.0229578
SGB4777	0.0790698		0.0955137	0.246815	0.0558252		0.725457	0.0627894	0.0320143		0.0558252	0.246815	0.19099	0.119306	0.0872918	0.0865514	0.00749115		-0.00822199		0.00822199	0.159524	-0.0314665
SGB14921	0.255814		0.0202605	0.199045	0.00728155		1.04167	0.130861	0.0109476		0.00728155	0.255814	0.248532	0.1206	0.109653	0.125626	0.0157818		0.146161		-0.089392	0.089392	-0.102371
SGB15234	0.125581	0.385057	0.0390738	0.0350318	0.0376214		1.21003	0.182251	0.0853994		0.0350318	0.385057	0.350026	0.124473	0.0390738	0.150617	0.0226854		0.0865076	0.345984	0	-0.00404196	-0.00145245
SGB8601			0.108538	0.121019	0.15534		0.188896	0.00457792	0.00727998		0.108538	0.15534	0.0468015	0.128299	0.121019	0.0242352	0.000587343				-0.0124808	0	0.0343207
SGB5087	0.0883721	0.0517241	0.151954	0.10828	0.246359		0.577953	0.0432027	0.0210576		0.0517241	0.246359	0.194635	0.129338	0.10828	0.0747512	0.00558775		-0.0199082	-0.0565561	0.0436734	0	0.138079
SGB14311	0.181395		0.0940666	0.211783	0.0364078		0.613908	0.049339	-0.00681768		0.0364078	0.211783	0.175376	0.130913	0.137731	0.0803687	0.00645913		0.0436644		-0.0436644	0.0740525	-0.101323
SGB4953			0.0101302	0.372611	0.0133495		1.57809	0.328803	0.118681		0.0101302	0.372611	0.362481	0.13203	0.0133495	0.208356	0.043412				-0.00321927	0.359262	0
SGB7258	0.130233		0.130246	0.0955414	0.17233		0.237883	0.00747463	0.00184823		0.0955414	0.17233	0.0767887	0.132088	0.130239	0.0314214	0.000987305		-6.73106e-06		6.73106e-06	-0.0346979	0.0420908
SGB4882			0.160637	0.13535	0.100728		0.227432	0.00684009	-0.00311191		0.100728	0.160637	0.0599086	0.132238	0.13535	0.0300753	0.000904523				0.0252864	0	-0.0346222
SGB6367			0.0506512	0.0509554	0.296117		1.06832	0.151308	0.081619		0.0506512	0.296117	0.245465	0.132574	0.0509554	0.141632	0.0200595				-0.000304184	0	0.245161
SGB15106	0.116279		0.089725	0.200637	0.131068		0.352146	0.0166699	0.0107537		0.089725	0.200637	0.110912	0.134427	0.123674	0.047338	0.00224088		-0.00739445		-0.0339485	0.0769634	0.00739445
SGB4778	0.15814	0.293103	0.0303907	0.116242	0.104369		0.690467	0.0669583	0.0242069		0.0303907	0.293103	0.262713	0.140449	0.116242	0.0969754	0.00940423		0.0418975	0.176861	-0.0858513	0	-0.0118731
SGB15131	0.330233	0.0114943	0.0636758	0.0254777	0.276699		1.06182	0.159555	0.07784		0.0114943	0.330233	0.318738	0.141516	0.0636758	0.150265	0.0225795		0.266557	-0.0521816	0	-0.0381981	0.213023
SGB4198_group	0.24186	0.0344828	0.00434153	0.143312	0.293689		0.877665	0.110566	0.000225134		0.00434153	0.293689	0.289348	0.143537	0.143312	0.125978	0.0158704		0.0985484	-0.108829	-0.138971	0	0.150377
SGB15031	0.148837		0.115774	0.240446	0.0958738		0.425913	0.0272525	0.017927		0.0958738	0.240446	0.144572	0.150233	0.132306	0.063986	0.00409421		0.0165315		-0.0165315	0.10814	-0.0364319
SGB13981	0.297674	0.356322	0.0231548	0.0143312	0.0764563		1.05095	0.169637	0.0771314		0.0143312	0.356322	0.341991	0.153588	0.0764563	0.161413	0.0260541		0.221218	0.279866	-0.0533015	-0.0621251	0
SGB15123	0.186047	0.103448	0.196816	0.0175159	0.308252		0.670829	0.073089	-0.0236306		0.0175159	0.308252	0.290737	0.162416	0.186047	0.108953	0.0118708		0	-0.0825982	0.0107697	-0.168531	0.122206
SGB54300			0.105644	0.178344	0.207524		0.320235	0.0168016	-0.0145065		0.105644	0.207524	0.10188	0.163837	0.178344	0.0524664	0.00275273				-0.0727	0	0.0291803
SGB4665			0.136035	0.157643	0.203883		0.208989	0.00724387	0.00821053		0.136035	0.203883	0.0678488	0.165854	0.157643	0.0346616	0.00120142				-0.0216086	0	0.0462402
SGB13979			0.331404	0.133758	0.0339806		0.909789	0.137716	0.0326228		0.0339806	0.331404	0.297423	0.166381	0.133758	0.151371	0.0229133				0.197646	0	-0.0997774
SGB15410	0.237209		0.0723589	0.332803	0.032767		0.833559	0.117275	0.0140003		0.032767	0.332803	0.300036	0.168784	0.154784	0.140692	0.0197942		0.0824252		-0.0824252	0.178018	-0.122017
SGB2290	0.265116	0.270115	0.146165	0.0780255	0.0873786		0.551705	0.0515496	0.0231951		0.0780255	0.270115	0.192089	0.16936	0.146165	0.0934368	0.00873044		0.118951	0.12395	0	-0.0681395	-0.0587863
SGB14954			0.162084	0.125796	0.222087		0.286077	0.0139119	0.00790523		0.125796	0.222087	0.0962912	0.169989	0.162084	0.0486299	0.00236487				0	-0.0362878	0.0600034
SGB79823			0.927641	0.851911	0.93932		0.0523619	0.00248484	-0.0213503		0.851911	0.93932	0.0874096	0.906291	0.927641	0.0474551	0.00225199				0	-0.0757303	0.0116793
SGB8028_group			0.884226		0.930825		0.0363084	0.00119639	0		0.884226	0.930825	0.0465995	0.907526	0.907526	0.0329508	0.00108576				-0.0232997		0.0232997
SGB4573_group			0.921129	0.848726	0.966019		0.0648955	0.00384064	-0.00917069		0.848726	0.966019	0.117293	0.911958	0.921129	0.059182	0.00350251				0	-0.0724027	0.0448906
SGB14874			0.965268	0.861465			0.0803617	0.00589852	0		0.861465	0.965268	0.103803	0.913366	0.913366	0.0733996	0.00538751				0.0519014	-0.0519014
SGB4988			0.926194	0.890127	0.925971		0.0227098	0.00047143	-0.0118735		0.890127	0.926194	0.0360665	0.914097	0.925971	0.0207589	0.000430933				0.000223048	-0.0358435	0
SGB5184			0.940666	0.812102	0.990291		0.100577	0.00924931	-0.0263127		0.812102	0.990291	0.178189	0.914353	0.940666	0.0919627	0.00845713				0	-0.128564	0.0496256
SGB4786			0.963821	0.920382	0.86165		0.0560213	0.00287252	-0.00509777		0.86165	0.963821	0.10217	0.915284	0.920382	0.0512754	0.00262917				0.0434384	0	-0.0587317
SGB4826_group	0.995349	0.965517	0.875543	0.778662	0.962379		0.0967733	0.00857363	-0.0468887		0.778662	0.995349	0.216686	0.91549	0.962379	0.088595	0.00784907		0.0329702	0.0031386	-0.0868359	-0.183716	0
SGB4041			0.895803	0.952229	0.899272		0.0345327	0.00109206	0.0164963		0.895803	0.952229	0.0564261	0.915768	0.899272	0.0316239	0.00100007				-0.00346866	0.0529575	0
SGB7984			0.874096	0.941083	0.93568		0.0405839	0.00151027	-0.018727		0.874096	0.941083	0.0669873	0.916953	0.93568	0.0372136	0.00138485				-0.0615841	0.00540319	0
SGB4761	0.967442	0.724138	0.960926	0.968153	0.975728		0.118802	0.0129747	-0.0481645		0.724138	0.975728	0.25159	0.919277	0.967442	0.109212	0.0119273		0	-0.243304	-0.00651567	0.000711006	0.00828629
SGB4447			0.898698	0.909236	0.958738		0.0347618	0.0011144	0.012988		0.898698	0.958738	0.0600403	0.922224	0.909236	0.0320582	0.00102773				-0.0105381	0	0.0495022
SGB6744			0.971056	0.958599	0.839806		0.0784805	0.00568588	-0.0354451		0.839806	0.971056	0.131251	0.923154	0.958599	0.0724496	0.00524895				0.0124577	0	-0.118793
SGB1836_group	0.953488	0.948276	0.907381	0.875796	0.945388		0.036198	0.00121342	-0.0193225		0.875796	0.953488	0.0776922	0.926066	0.945388	0.0335217	0.0011237		0.00810002	0.00288751	-0.0380077	-0.0695922	0
SGB1814	0.781395	0.982759	0.947902	0.936306	0.98301		0.0902731	0.00754843	-0.0216274		0.781395	0.98301	0.201614	0.926274	0.947902	0.0836177	0.00699192		-0.166506	0.034857	0	-0.0115959	0.0351081
SGB4630_group			0.955137	0.929936	0.896845		0.0315271	0.000921704	-0.00263016		0.896845	0.955137	0.0582928	0.927306	0.929936	0.0292353	0.000854702				0.0252012	0	-0.0330916
SGB8163			0.937771	0.925159	0.927184		0.0072826	4.93257e-05	0.00285388		0.925159	0.937771	0.0126121	0.930038	0.927184	0.0067731	4.58748e-05				0.0105869	-0.00202523	0
SGB4617			0.949349	0.883758	0.964806		0.0461387	0.00198538	-0.0167113		0.883758	0.964806	0.0810479	0.932638	0.949349	0.0430307	0.00185164				0	-0.0655908	0.0154571
SGB4588_group			0.978292	0.926752	0.894417		0.0453327	0.00191768	0.00640221		0.894417	0.978292	0.0838749	0.933154	0.926752	0.0423024	0.00178949				0.0515407	0	-0.0323341
SGB4742			0.917511	0.953822	0.940534		0.0196008	0.000360099	-0.00324515		0.917511	0.953822	0.0363108	0.937289	0.940534	0.0183716	0.000337517				-0.0230231	0.0132877	0
SGB4572			0.942113	0.933121			0.00678124	4.31165e-05	0		0.933121	0.942113	0.00899186	0.937617	0.937617	0.00635821	4.04268e-05				0.00449593	-0.00449593
SGB10115			0.94356		0.932039		0.00868708	7.07713e-05	0		0.932039	0.94356	0.0115212	0.937799	0.937799	0.00814673	6.63693e-05				0.00576061		-0.00576061
SGB15158		0.862069	0.968162	0.966561	0.96966		0.0563336	0.00298818	-0.0257484		0.862069	0.96966	0.107591	0.941613	0.967361	0.0530444	0.00281371			-0.105292	0.000800787	-0.000800787	0.0022989
SGB29328			0.939219	0.917197	0.972087		0.0292979	0.000809296	0.00361593		0.917197	0.972087	0.0548899	0.942834	0.939219	0.027623	0.000763032				0	-0.0220211	0.0328689
SGB4791			0.952243	0.937898			0.010733	0.00010887	0		0.937898	0.952243	0.014345	0.945071	0.945071	0.0101435	0.00010289				0.00717252	-0.00717252
SGB4688			0.929088	0.963376			0.0256226	0.000621219	0		0.929088	0.963376	0.0342875	0.946232	0.946232	0.0242449	0.000587817				-0.0171438	0.0171438
SGB10068	0.981395	0.896552	0.981187	0.964968	0.918689		0.0408608	0.00158372	-0.0164099		0.896552	0.981395	0.0848436	0.948558	0.964968	0.0387589	0.00150225		0.0164272	-0.0684164	0.0162185	0	-0.0462788
SGB71883			0.966715	0.947452			0.0142315	0.000193844	0		0.947452	0.966715	0.0192627	0.957084	0.957084	0.0136208	0.000185525				0.00963134	-0.00963134
SGB4760			0.959479	0.960191	0.957524		0.00143975	1.98804e-06	-0.000414226		0.957524	0.960191	0.00266681	0.959065	0.959479	0.00138082	1.90666e-06				0	0.000712067	-0.00195474
SGB4037_group			0.945007	0.988854	0.947816		0.025552	0.000627152	0.0127432		0.945007	0.988854	0.0438463	0.960559	0.947816	0.0245442	0.000602416				-0.0028083	0.041038	0
SGB4529			0.972504	0.955414			0.012536	0.000151487	0		0.955414	0.972504	0.0170896	0.963959	0.963959	0.0120842	0.000146027				0.0085448	-0.0085448
SGB4837_group	0.976744	0.994253	0.924747	0.949045	0.993932		0.0312912	0.000947557	-0.0090001		0.924747	0.994253	0.0695061	0.967744	0.976744	0.0302819	0.000916992		0	0.0175087	-0.0519974	-0.0276996	0.0171879
SGB79883			0.95369	0.982484			0.0210314	0.000428206	0		0.95369	0.982484	0.0287938	0.968087	0.968087	0.0203603	0.000414541				-0.0143969	0.0143969
SGB4762			0.982634	0.961783	0.959951		0.0130151	0.000163992	0.00633948		0.959951	0.982634	0.0226824	0.968123	0.961783	0.0126002	0.000158765				0.0208504	0	-0.00183198
SGB4797			0.973951	0.974522			0.000414796	1.67623e-07	0		0.973951	0.974522	0.000571497	0.974237	0.974237	0.000404109	1.63304e-07				-0.000285749	0.000285749
SGB14809		0.977011	0.97974	0.976115	0.976942		0.00161498	2.54935e-06	0.000475229		0.976115	0.97974	0.00362486	0.977452	0.976977	0.00157856	2.49187e-06			3.48733e-05	0.00276289	-0.000861971	-3.48733e-05
SGB4758_group		0.942529	0.991317	0.992038	0.984223		0.0241395	0.00056962	-0.0102433		0.942529	0.992038	0.0495095	0.977527	0.98777	0.023597	0.000556819			-0.0452414	0.00354682	0.0042681	-0.00354682
SGB4703			0.984081	0.971338			0.00921643	8.30491e-05	0		0.971338	0.984081	0.0127435	0.977709	0.977709	0.00901099	8.11979e-05				0.00637173	-0.00637173
SGB4606		0.971264	0.985528	0.97293	0.992718		0.0104848	0.000107799	0.00138116		0.971264	0.992718	0.0214541	0.98061	0.979229	0.0102815	0.000105709			-0.00796471	0.00629914	-0.00629914	0.0134894
SGB4584		0.988506	0.998553	0.980892	0.956311		0.0183662	0.000330931	-0.00363349		0.956311	0.998553	0.0422421	0.981065	0.984699	0.0180185	0.000324665			0.00380701	0.0138541	-0.00380701	-0.0283881
SGB15132	1	0.936782	0.994211	0.987261	0.987864		0.0258671	0.000656545	-0.00664045		0.936782	1	0.0632184	0.981224	0.987864	0.0253814	0.000644218		0.0121359	-0.0510825	0.00634721	-0.000602931	0
SGB4746			0.976845	0.977707	1		0.0133287	0.000174962	0.00714371		0.976845	1	0.0231548	0.984851	0.977707	0.0131267	0.000172311				-0.000861854	0	0.022293
SGB4862			0.992764	0.969745	0.995146		0.0142289	0.000199604	-0.00687912		0.969745	0.995146	0.0254004	0.985885	0.992764	0.0140281	0.000196787				0	-0.0230189	0.00238152
SGB4798			0.986975	0.985669			0.000936724	8.6545e-07	0		0.985669	0.986975	0.00130661	0.986322	0.986322	0.000923911	8.53612e-07				0.000653304	-0.000653304
SGB4861			0.988423	0.990446			0.00144596	2.0687e-06	0		0.988423	0.990446	0.00202328	0.989434	0.989434	0.00143068	2.04684e-06				-0.00101164	0.00101164
SGB4608	0.986047	1	0.975398	0.993631	0.998786		0.0102961	0.000105031	-0.00285828		0.975398	1	0.024602	0.990772	0.993631	0.0102011	0.000104062		-0.00758406	0.00636943	-0.0182326	0	0.00515583
SGB4035			0.98987	0.998408			0.00607279	3.66627e-05	0		0.98987	0.998408	0.00853789	0.994139	0.994139	0.0060372	3.64478e-05				-0.00426894	0.00426894
SGB4794_group			0.997106	0.995223			0.00133641	1.77913e-06	0		0.995223	0.997106	0.00188271	0.996164	0.996164	0.00133128	1.77231e-06				0.000941357	-0.000941357
SGB4753			0.995658	0.996815	0.997573		0.000967299	9.32564e-07	-0.000133097		0.995658	0.997573	0.00191435	0.996682	0.996815	0.00096409	9.2947e-07				-0.00115682	0	0.000757529
SGB4583			1	1			0	0	0		1	1	0	1	1	0	0				0	0
							0.384886	0.0364096	0.00800851		AVERAGES		0.112944	0.529361	0.521353	0.0537707	0.00497571

## Sheet: S7
Table S7. Taxonomic information of the 50 most favorably and unfavorably ZOE MB Health-ranked SGBs.
SGB	HEALTH ranks	Average relative abundance (%)	Unknown	Level of assigned taxonomy	Assigned taxonomy
SGB15249	0.012953	0.266049	kSGB	Species	k__Bacteria	p__Firmicutes	c__Clostridia	o__Clostridiales	f__Ruminococcaceae	g__Ruminococcaceae_unclassified	s__Ruminococcaceae_bacterium	t__SGB15249
SGB6340	0.0144811	0.0711947	uSGB	Family	k__Bacteria	p__Firmicutes	c__Clostridia	o__Clostridia_unclassified	f__Clostridia_unclassified	g__GGB4585	s__GGB4585_SGB6340	t__SGB6340
SGB4964	0.03551	0.277102	kSGB	Species	k__Bacteria	p__Firmicutes	c__Clostridia	o__Clostridiales	f__Lachnospiraceae	g__Lachnospiraceae_unclassified	s__Lachnospiraceae_bacterium	t__SGB4964
SGB14252	0.0465343	0.0158805	kSGB	Species	k__Bacteria	p__Firmicutes	c__Clostridia	o__Clostridia_unclassified	f__Clostridia_unclassified	g__Clostridia_unclassified	s__Clostridia_bacterium	t__SGB14252
SGB15229	0.0522984	0.0424489	uSGB	Family	k__Bacteria	p__Firmicutes	c__Clostridia	o__Clostridiales	f__Ruminococcaceae	g__GGB9707	s__GGB9707_SGB15229	t__SGB15229
SGB6174_group	0.0568288	0.0426761	kSGB	Species	k__Bacteria	p__Firmicutes	c__Clostridia	o__Clostridiales	f__Clostridiaceae	g__Clostridium	s__Clostridium_sp_NSJ_42	t__SGB6174
SGB15317	0.05939	0.331507	kSGB	Species	k__Bacteria	p__Firmicutes	c__Clostridia	o__Clostridiales	f__Ruminococcaceae	g__Faecalibacterium	s__Faecalibacterium_prausnitzii	t__SGB15317
SGB14179	0.0711707	0.00734537	uSGB	Other	k__Bacteria	p__Firmicutes	c__CFGB2916	o__OFGB2916	f__FGB2916	g__GGB9237	s__GGB9237_SGB14179	t__SGB14179
SGB15225	0.0718722	0.036569	uSGB	Family	k__Bacteria	p__Firmicutes	c__Clostridia	o__Clostridiales	f__Ruminococcaceae	g__GGB9705	s__GGB9705_SGB15225	t__SGB15225
SGB4894	0.0722581	0.0421013	uSGB	Genus	k__Bacteria	p__Firmicutes	c__Clostridia	o__Clostridiales	f__Lachnospiraceae	g__Lachnospiraceae_unclassified	s__Lachnospiraceae_unclassified_SGB4894	t__SGB4894
SGB4643	0.0724906	0.075533	uSGB	Family	k__Bacteria	p__Firmicutes	c__Clostridia	o__Clostridiales	f__Clostridiaceae	g__GGB3478	s__GGB3478_SGB4643	t__SGB4643
SGB4963	0.0734607	0.0147263	kSGB	Species	k__Bacteria	p__Firmicutes	c__Clostridia	o__Clostridiales	f__Lachnospiraceae	g__Lachnospiraceae_unclassified	s__Lachnospiraceae_bacterium	t__SGB4963
SGB79840	0.0734707	0.00468679	kSGB	Species	k__Bacteria	p__Firmicutes	c__Clostridia	o__Clostridiales	f__Clostridiales_unclassified	g__Intestinimonas	s__Intestinimonas_gabonensis	t__SGB79840
SGB4893	0.0750292	0.0253551	kSGB	Species	k__Bacteria	p__Firmicutes	c__Clostridia	o__Clostridiales	f__Lachnospiraceae	g__Lachnospiraceae_unclassified	s__Lachnospiraceae_bacterium_OM04_12BH	t__SGB4893
SGB6276	0.0794764	0.0730014	uSGB	Genus	k__Bacteria	p__Firmicutes	c__Clostridia	o__Clostridia_unclassified	f__Clostridia_unclassified	g__Clostridia_unclassified	s__Clostridia_unclassified_SGB6276	t__SGB6276
SGB3952	0.0888336	0.00638074	kSGB	Species	k__Bacteria	p__Firmicutes	c__Clostridia	o__Clostridia_unclassified	f__Clostridia_unclassified	g__Clostridia_unclassified	s__Clostridia_bacterium	t__SGB3952
SGB4638	0.0893735	0.0222598	kSGB	Species	k__Bacteria	p__Firmicutes	c__Clostridia	o__Clostridiales	f__Lachnospiraceae	g__Lachnospiraceae_unclassified	s__Lachnospiraceae_bacterium	t__SGB4638
SGB15236	0.0925428	0.20032	uSGB	Genus	k__Bacteria	p__Firmicutes	c__Clostridia	o__Clostridiales	f__Ruminococcaceae	g__Ruminococcaceae_unclassified	s__Ruminococcaceae_unclassified_SGB15236	t__SGB15236
SGB4191	0.0942665	0.152045	uSGB	Genus	k__Bacteria	p__Firmicutes	c__Clostridia	o__Clostridiales	f__Ruminococcaceae	g__Ruminococcaceae_unclassified	s__Ruminococcaceae_unclassified_SGB4191	t__SGB4191
SGB15053_group	0.098603	0.358169	uSGB	Family	k__Bacteria	p__Firmicutes	c__Clostridia	o__Clostridiales	f__Ruminococcaceae	g__GGB9615	s__GGB9615_SGB15053	t__SGB15053
SGB15368	0.100611	0.774334	uSGB	Family	k__Bacteria	p__Firmicutes	c__Clostridia	o__Clostridia_unclassified	f__Clostridia_unclassified	g__GGB9758	s__GGB9758_SGB15368	t__SGB15368
SGB4782	0.102811	0.0794563	kSGB	Species	k__Bacteria	p__Firmicutes	c__Clostridia	o__Clostridiales	f__Lachnospiraceae	g__Lachnospiraceae_unclassified	s__Lachnospiraceae_bacterium	t__SGB4782
SGB14042	0.103119	0.0226516	kSGB	Species	k__Bacteria	p__Firmicutes	c__Clostridia	o__Clostridia_unclassified	f__Clostridia_unclassified	g__Clostridia_unclassified	s__Clostridia_bacterium	t__SGB14042
SGB4706	0.109428	0.0446588	kSGB	Species	k__Bacteria	p__Firmicutes	c__Clostridia	o__Clostridiales	f__Lachnospiraceae	g__Lachnospiraceae_unclassified	s__Lachnospiraceae_bacterium	t__SGB4706
SGB4644	0.115677	0.246475	kSGB	Species	k__Bacteria	p__Firmicutes	c__Clostridia	o__Clostridiales	f__Clostridiaceae	g__Clostridium	s__Clostridium_sp_AF36_4	t__SGB4644
SGB49188	0.11574	0.00400495	kSGB	Species	k__Bacteria	p__Firmicutes	c__Firmicutes_unclassified	o__Firmicutes_unclassified	f__Firmicutes_unclassified	g__Firmicutes_unclassified	s__Firmicutes_bacterium	t__SGB49188
SGB4781	0.11872	0.0884525	kSGB	Species	k__Bacteria	p__Firmicutes	c__Clostridia	o__Clostridiales	f__Lachnospiraceae	g__Lachnospiraceae_unclassified	s__Lachnospiraceae_bacterium	t__SGB4781
SGB4777	0.119306	0.0292469	uSGB	Family	k__Bacteria	p__Firmicutes	c__Clostridia	o__Clostridiales	f__Lachnospiraceae	g__GGB3570	s__GGB3570_SGB4777	t__SGB4777
SGB14921	0.1206	0.0320898	uSGB	Family	k__Bacteria	p__Firmicutes	c__Clostridia	o__Clostridia_unclassified	f__Clostridia_unclassified	g__GGB9522	s__GGB9522_SGB14921	t__SGB14921
SGB15234	0.124473	0.313003	uSGB	Genus	k__Bacteria	p__Firmicutes	c__Clostridia	o__Clostridiales	f__Ruminococcaceae	g__Ruminococcaceae_unclassified	s__Ruminococcaceae_unclassified_SGB15234	t__SGB15234
SGB8601	0.128299	0.124979	kSGB	Species	k__Bacteria	p__Candidatus_Melainabacteria	c__Candidatus_Melainabacteria_unclassified	o__Candidatus_Gastranaerophilales	f__Candidatus_Gastranaerophilales_unclassified	g__Candidatus_Gastranaerophilales_unclassified	s__Candidatus_Gastranaerophilales_bacterium	t__SGB8601
SGB5087	0.129338	0.170829	kSGB	Species	k__Bacteria	p__Firmicutes	c__Clostridia	o__Clostridiales	f__Lachnospiraceae	g__Lachnospira	s__Lachnospira_sp_NSJ_43	t__SGB5087
SGB14311	0.130913	0.169038	kSGB	Species	k__Bacteria	p__Firmicutes	c__Clostridia	o__Clostridia_unclassified	f__Clostridia_unclassified	g__Clostridia_unclassified	s__Clostridia_bacterium	t__SGB14311
SGB4953	0.13203	0.0335963	kSGB	Species	k__Bacteria	p__Firmicutes	c__Clostridia	o__Clostridiales	f__Lachnospiraceae	g__Lachnospiraceae_unclassified	s__Lachnospiraceae_bacterium	t__SGB4953
SGB7258	0.132088	0.000603554	kSGB	Species	k__Bacteria	p__Firmicutes	c__Clostridia	o__Clostridiales	f__Oscillospiraceae	g__Oscillibacter	s__Oscillibacter_sp_PC13	t__SGB7258
SGB4882	0.132238	0.0642107	uSGB	Genus	k__Bacteria	p__Firmicutes	c__Clostridia	o__Clostridiales	f__Lachnospiraceae	g__Lachnospiraceae_unclassified	s__Lachnospiraceae_unclassified_SGB4882	t__SGB4882
SGB6367	0.132574	0.0155197	uSGB	Family	k__Bacteria	p__Firmicutes	c__Clostridia	o__Clostridia_unclassified	f__Clostridia_unclassified	g__GGB4603	s__GGB4603_SGB6367	t__SGB6367
SGB15106	0.134427	0.497808	uSGB	Family	k__Bacteria	p__Firmicutes	c__Clostridia	o__Clostridiales	f__Ruminococcaceae	g__GGB9635	s__GGB9635_SGB15106	t__SGB15106
SGB4778	0.140449	0.0200565	uSGB	Family	k__Bacteria	p__Firmicutes	c__Clostridia	o__Clostridiales	f__Lachnospiraceae	g__GGB3571	s__GGB3571_SGB4778	t__SGB4778
SGB15131	0.141516	0.0273543	kSGB	Species	k__Bacteria	p__Firmicutes	c__Clostridia	o__Clostridiales	f__Clostridiales_unclassified	g__Lawsonibacter	s__Lawsonibacter_sp_NSJ_51	t__SGB15131
SGB4198_group	0.143537	0.656395	kSGB	Species	k__Bacteria	p__Firmicutes	c__Clostridia	o__Clostridiales	f__Ruminococcaceae	g__Ruminococcaceae_unclassified	s__Eubacterium_siraeum	t__SGB4198
SGB15031	0.150233	0.193303	uSGB	Family	k__Bacteria	p__Firmicutes	c__Clostridia	o__Clostridiales	f__Ruminococcaceae	g__GGB9602	s__GGB9602_SGB15031	t__SGB15031
SGB13981	0.153588	0.0119498	kSGB	Species	k__Bacteria	p__Firmicutes	c__Clostridia	o__Clostridia_unclassified	f__Clostridia_unclassified	g__Clostridia_unclassified	s__Clostridia_bacterium	t__SGB13981
SGB15123	0.162416	0.00739723	uSGB	Family	k__Bacteria	p__Firmicutes	c__Clostridia	o__Clostridiales	f__Ruminococcaceae	g__GGB9646	s__GGB9646_SGB15123	t__SGB15123
SGB54300	0.163837	0.00476143	kSGB	Species	k__Bacteria	p__Firmicutes	c__Clostridia	o__Clostridia_unclassified	f__Clostridia_unclassified	g__Clostridia_unclassified	s__Clostridia_bacterium	t__SGB54300
SGB4665	0.165854	0.00718134	uSGB	Other	k__Bacteria	p__Firmicutes	c__CFGB1425	o__OFGB1425	f__FGB1425	g__GGB3491	s__GGB3491_SGB4665	t__SGB4665
SGB13979	0.166381	0.0175287	kSGB	Species	k__Bacteria	p__Firmicutes	c__Clostridia	o__Clostridia_unclassified	f__Clostridia_unclassified	g__Clostridia_unclassified	s__Clostridia_bacterium	t__SGB13979
SGB15410	0.168784	0.0129578	uSGB	Family	k__Bacteria	p__Firmicutes	c__Clostridia	o__Clostridia_unclassified	f__Clostridia_unclassified	g__GGB9787	s__GGB9787_SGB15410	t__SGB15410
SGB2290	0.16936	0.213575	kSGB	Species	k__Bacteria	p__Bacteroidetes	c__Bacteroidia	o__Bacteroidales	f__Rikenellaceae	g__Alistipes	s__Alistipes_communis	t__SGB2290
SGB14954	0.169989	0.0270524	kSGB	Species	k__Bacteria	p__Firmicutes	c__Clostridia	o__Clostridia_unclassified	f__Clostridia_unclassified	g__Clostridia_unclassified	s__Clostridia_bacterium	t__SGB14954
SGB79823	0.906291	0.00439811	uSGB	Other	k__Bacteria	p__Firmicutes	c__CFGB3053	o__OFGB3053	f__FGB3053	g__GGB9581	s__GGB9581_SGB79823	t__SGB79823
SGB8028_group	0.907526	0.00246535	kSGB	Species	k__Bacteria	p__Firmicutes	c__Bacilli	o__Lactobacillales	f__Streptococcaceae	g__Streptococcus	s__Streptococcus_anginosus	t__SGB8028
SGB4573_group	0.911958	0.126439	uSGB	Family	k__Bacteria	p__Firmicutes	c__Clostridia	o__Clostridiales	f__Lachnospiraceae	g__GGB3433	s__GGB3433_SGB4573	t__SGB4573
SGB14874	0.913366	0.26307	kSGB	Species	k__Bacteria	p__Firmicutes	c__Clostridia	o__Clostridia_unclassified	f__Clostridia_unclassified	g__Clostridia_unclassified	s__Clostridia_bacterium	t__SGB14874
SGB4988	0.914097	0.018815	kSGB	Species	k__Bacteria	p__Firmicutes	c__Clostridia	o__Clostridiales	f__Lachnospiraceae	g__Eisenbergiella	s__Eisenbergiella_tayi	t__SGB4988
SGB5184	0.914353	0.0179718	kSGB	Species	k__Bacteria	p__Firmicutes	c__Clostridia	o__Clostridia_unclassified	f__Clostridia_unclassified	g__Clostridia_unclassified	s__Clostridia_bacterium	t__SGB5184
SGB4786	0.915284	0.0230853	kSGB	Species	k__Bacteria	p__Firmicutes	c__Clostridia	o__Clostridiales	f__Lachnospiraceae	g__Blautia	s__Blautia_producta	t__SGB4786
SGB4826_group	0.91549	0.957096	kSGB	Species	k__Bacteria	p__Firmicutes	c__Clostridia	o__Clostridiales	f__Lachnospiraceae	g__Blautia	s__Blautia_massiliensis	t__SGB4826
SGB4041	0.915768	0.0418193	kSGB	Species	k__Bacteria	p__Firmicutes	c__Erysipelotrichia	o__Erysipelotrichales	f__Erysipelotrichaceae	g__Longicatena	s__Longicatena_caecimuris	t__SGB4041
SGB7984	0.916953	0.00505507	kSGB	Species	k__Bacteria	p__Firmicutes	c__Bacilli	o__Lactobacillales	f__Streptococcaceae	g__Lactococcus	s__Lactococcus_lactis	t__SGB7984
SGB4761	0.919277	0.00687575	kSGB	Species	k__Bacteria	p__Firmicutes	c__Clostridia	o__Clostridiales	f__Lachnospiraceae	g__Enterocloster	s__Enterocloster_citroniae	t__SGB4761
SGB4447	0.922224	0.106596	uSGB	Genus	k__Bacteria	p__Firmicutes	c__Clostridia	o__Clostridia_unclassified	f__Clostridia_unclassified	g__Clostridia_unclassified	s__Clostridia_unclassified_SGB4447	t__SGB4447
SGB6744	0.923154	0.0376239	kSGB	Species	k__Bacteria	p__Firmicutes	c__Erysipelotrichia	o__Erysipelotrichales	f__Erysipelotrichaceae	g__Erysipelatoclostridium	s__Erysipelatoclostridium_ramosum	t__SGB6744
SGB1836_group	0.926066	3.16143	kSGB	Species	k__Bacteria	p__Bacteroidetes	c__Bacteroidia	o__Bacteroidales	f__Bacteroidaceae	g__Bacteroides	s__Bacteroides_uniformis	t__SGB1836
SGB1814	0.926274	3.63422	kSGB	Species	k__Bacteria	p__Bacteroidetes	c__Bacteroidia	o__Bacteroidales	f__Bacteroidales_unclassified	g__Phocaeicola	s__Phocaeicola_vulgatus	t__SGB1814
SGB4630_group	0.927306	0.0313368	kSGB	Species	k__Bacteria	p__Firmicutes	c__Clostridia	o__Clostridiales	f__Lachnospiraceae	g__Lachnoclostridium	s__Clostridium_scindens	t__SGB4630
SGB8163	0.930038	0.00173826	kSGB	Species	k__Bacteria	p__Firmicutes	c__Bacilli	o__Lactobacillales	f__Streptococcaceae	g__Streptococcus	s__Streptococcus_mitis	t__SGB8163
SGB4617	0.932638	0.0432827	kSGB	Species	k__Bacteria	p__Firmicutes	c__Clostridia	o__Clostridiales	f__Lachnospiraceae	g__Sellimonas	s__Sellimonas_intestinalis	t__SGB4617
SGB4588_group	0.933154	0.0598994	kSGB	Species	k__Bacteria	p__Firmicutes	c__Clostridia	o__Clostridiales	f__Lachnospiraceae	g__Tyzzerella	s__Tyzzerella_nexilis	t__SGB4588
SGB4742	0.937289	0.00800349	kSGB	Species	k__Bacteria	p__Firmicutes	c__Clostridia	o__Clostridiales	f__Clostridiaceae	g__Hungatella	s__Hungatella_hathewayi	t__SGB4742
SGB4572	0.937617	0.019481	kSGB	Species	k__Bacteria	p__Firmicutes	c__Clostridia	o__Clostridiales	f__Lachnospiraceae	g__Dorea	s__Dorea_phocaeensis	t__SGB4572
SGB10115	0.937799	0.0586581	kSGB	Species	k__Bacteria	p__Proteobacteria	c__Gammaproteobacteria	o__Enterobacterales	f__Enterobacteriaceae	g__Klebsiella	s__Klebsiella_pneumoniae	t__SGB10115
SGB15158	0.941613	0.0809956	kSGB	Species	k__Bacteria	p__Firmicutes	c__Clostridia	o__Clostridiales	f__Clostridiales_unclassified	g__Clostridiales_unclassified	s__Clostridiales_bacterium	t__SGB15158
SGB29328	0.942834	0.0021177	kSGB	Species	k__Bacteria	p__Firmicutes	c__Clostridia	o__Clostridiales	f__Clostridiaceae	g__Clostridium	s__Clostridium_sp_SN20	t__SGB29328
SGB4791	0.945071	0.0682752	kSGB	Species	k__Bacteria	p__Firmicutes	c__Clostridia	o__Clostridiales	f__Lachnospiraceae	g__Blautia	s__Blautia_producta	t__SGB4791
SGB4688	0.946232	0.0116358	kSGB	Species	k__Bacteria	p__Firmicutes	c__Clostridia	o__Clostridiales	f__Lachnospiraceae	g__Lachnospiraceae_unclassified	s__Lachnospiraceae_bacterium	t__SGB4688
SGB10068	0.948558	0.215895	kSGB	Species	k__Bacteria	p__Proteobacteria	c__Gammaproteobacteria	o__Enterobacterales	f__Enterobacteriaceae	g__Escherichia	s__Escherichia_coli	t__SGB10068
SGB71883	0.957084	0.00101449	uSGB	Other	k__Bacteria	p__Firmicutes	c__CFGB42358	o__OFGB42358	f__FGB42358	g__GGB51510	s__GGB51510_SGB71883	t__SGB71883
SGB4760	0.959065	0.0270192	kSGB	Species	k__Bacteria	p__Firmicutes	c__Clostridia	o__Clostridiales	f__Lachnospiraceae	g__Enterocloster	s__Enterocloster_clostridioformis	t__SGB4760
SGB4037_group	0.960559	0.0200765	kSGB	Species	k__Bacteria	p__Firmicutes	c__Erysipelotrichia	o__Erysipelotrichales	f__Erysipelotrichaceae	g__Erysipelatoclostridium	s__Clostridium_innocuum	t__SGB4037
SGB4529	0.963959	0.0146815	kSGB	Species	k__Bacteria	p__Firmicutes	c__Clostridia	o__Clostridiales	f__Lachnospiraceae	g__Anaerostipes	s__Anaerostipes_caccae	t__SGB4529
SGB4837_group	0.967744	2.89033	kSGB	Species	k__Bacteria	p__Firmicutes	c__Clostridia	o__Clostridiales	f__Lachnospiraceae	g__Blautia	s__Blautia_wexlerae	t__SGB4837
SGB79883	0.968087	0.000685282	uSGB	Family	k__Bacteria	p__Bacteroidetes	c__Bacteroidia	o__Marinilabiliales	f__Marinilabiliaceae	g__GGB58233	s__GGB58233_SGB79883	t__SGB79883
SGB4762	0.968123	0.0120674	kSGB	Species	k__Bacteria	p__Firmicutes	c__Clostridia	o__Clostridiales	f__Lachnospiraceae	g__Enterocloster	s__Enterocloster_aldensis	t__SGB4762
SGB4797	0.974237	0.0156947	kSGB	Species	k__Bacteria	p__Firmicutes	c__Clostridia	o__Clostridiales	f__Lachnospiraceae	g__Blautia	s__Blautia_argi	t__SGB4797
SGB14809	0.977452	0.132323	kSGB	Species	k__Bacteria	p__Actinobacteria	c__Coriobacteriia	o__Eggerthellales	f__Eggerthellaceae	g__Eggerthella	s__Eggerthella_lenta	t__SGB14809
SGB4758_group	0.977527	0.0499749	kSGB	Species	k__Bacteria	p__Firmicutes	c__Clostridia	o__Clostridiales	f__Lachnospiraceae	g__Enterocloster	s__Enterocloster_bolteae	t__SGB4758
SGB4703	0.977709	0.0323751	uSGB	Family	k__Bacteria	p__Firmicutes	c__Clostridia	o__Clostridiales	f__Lachnospiraceae	g__GGB3523	s__GGB3523_SGB4703	t__SGB4703
SGB4606	0.98061	0.0290898	kSGB	Species	k__Bacteria	p__Firmicutes	c__Clostridia	o__Clostridiales	f__Lachnospiraceae	g__Mediterraneibacter	s__Mediterraneibacter_glycyrrhizinilyticus	t__SGB4606
SGB4584	0.981065	0.257654	kSGB	Species	k__Bacteria	p__Firmicutes	c__Clostridia	o__Clostridiales	f__Lachnospiraceae	g__Mediterraneibacter	s__Ruminococcus_gnavus	t__SGB4584
SGB15132	0.981224	0.174729	kSGB	Species	k__Bacteria	p__Firmicutes	c__Clostridia	o__Clostridiales	f__Ruminococcaceae	g__Flavonifractor	s__Flavonifractor_plautii	t__SGB15132
SGB4746	0.984851	0.0422359	kSGB	Species	k__Bacteria	p__Firmicutes	c__Clostridia	o__Clostridiales	f__Lachnospiraceae	g__Lachnospiraceae_unclassified	s__Lachnospiraceae_bacterium	t__SGB4746
SGB4862	0.985885	0.215683	kSGB	Species	k__Bacteria	p__Firmicutes	c__Clostridia	o__Clostridiales	f__Lachnospiraceae	g__Blautia	s__Blautia_caecimuris	t__SGB4862
SGB4798	0.986322	0.0459423	kSGB	Species	k__Bacteria	p__Firmicutes	c__Clostridia	o__Clostridiales	f__Lachnospiraceae	g__Blautia	s__Blautia_hansenii	t__SGB4798
SGB4861	0.989434	0.0151797	kSGB	Species	k__Bacteria	p__Firmicutes	c__Clostridia	o__Clostridiales	f__Lachnospiraceae	g__Lachnospiraceae_unclassified	s__Lachnospiraceae_bacterium	t__SGB4861
SGB4608	0.990772	0.47526	kSGB	Species	k__Bacteria	p__Firmicutes	c__Clostridia	o__Clostridiales	f__Lachnospiraceae	g__Mediterraneibacter	s__Ruminococcus_torques	t__SGB4608
SGB4035	0.994139	0.0058367	kSGB	Species	k__Bacteria	p__Firmicutes	c__Erysipelotrichia	o__Erysipelotrichales	f__Erysipelotrichaceae	g__Amedibacillus	s__Amedibacillus_dolichus	t__SGB4035
SGB4794_group	0.996164	0.0256049	kSGB	Species	k__Bacteria	p__Firmicutes	c__Clostridia	o__Clostridiales	f__Lachnospiraceae	g__Blautia	s__Blautia_hansenii	t__SGB4794
SGB4753	0.996682	0.0997014	kSGB	Species	k__Bacteria	p__Firmicutes	c__Clostridia	o__Clostridiales	f__Clostridiaceae	g__Clostridium	s__Clostridium_sp_AT4	t__SGB4753
SGB4583	1	0.0523807	kSGB	Species	k__Bacteria	p__Firmicutes	c__Clostridia	o__Clostridiales	f__Lachnospiraceae	g__Faecalimonas	s__Faecalimonas_umbilicata	t__SGB4583

## Sheet: S8
Table S8. Differently ranked SGBs between ZOE MB Health and ZOE MB Diet ranks.
SGB	HEALTH rank	DIET rank	DIFF	Unknown	Level assigned taxonomy	Assigned taxonomy
SGB49188	0.11574	0.445208	0.329469	kSGB	Species	k__Bacteria|p__Firmicutes|c__Firmicutes_unclassified|o__Firmicutes_unclassified|f__Firmicutes_unclassified|g__Firmicutes_unclassified|s__Firmicutes_bacterium|t__SGB49188
SGB14311	0.130913	0.493133	0.36222	kSGB	Species	k__Bacteria|p__Firmicutes|c__Clostridia|o__Clostridia_unclassified|f__Clostridia_unclassified|g__Clostridia_unclassified|s__Clostridia_bacterium|t__SGB14311
SGB15131	0.141516	0.460571	0.319055	kSGB	Species	k__Bacteria|p__Firmicutes|c__Clostridia|o__Clostridiales|f__Clostridiales_unclassified|g__Lawsonibacter|s__Lawsonibacter_sp_NSJ_51|t__SGB15131
SGB4198_group	0.143537	0.585229	0.441692	kSGB	Species	k__Bacteria|p__Firmicutes|c__Clostridia|o__Clostridiales|f__Ruminococcaceae|g__Ruminococcaceae_unclassified|s__Eubacterium_siraeum|t__SGB4198
SGB4805	0.173173	0.604266	0.431093	uSGB	Genus	k__Bacteria|p__Firmicutes|c__Clostridia|o__Clostridiales|f__Lachnospiraceae|g__Blautia|s__Blautia_SGB4805|t__SGB4805
SGB14899	0.173815	0.758931	0.585116	kSGB	Species	k__Bacteria|p__Firmicutes|c__Clostridia|o__Clostridiales|f__Ruminococcaceae|g__Ruminococcaceae_unclassified|s__Ruminococcaceae_bacterium|t__SGB14899
SGB4803	0.174072	0.490743	0.316671	kSGB	Species	k__Bacteria|p__Firmicutes|c__Clostridia|o__Clostridiales|f__Lachnospiraceae|g__Lachnospiraceae_unclassified|s__Lachnospiraceae_bacterium|t__SGB4803
SGB25416	0.193933	0.656729	0.462796	kSGB	Species	k__Bacteria|p__Firmicutes|c__Clostridia|o__Clostridiales|f__Ruminococcaceae|g__Anaerotruncus|s__Anaerotruncus_rubiinfantis|t__SGB25416
SGB15395	0.220496	0.565716	0.34522	kSGB	Species	k__Bacteria|p__Firmicutes|c__Clostridia|o__Clostridia_unclassified|f__Clostridia_unclassified|g__Clostridia_unclassified|s__Clostridia_bacterium|t__SGB15395
SGB72336	0.239505	0.608781	0.369275	kSGB	Species	k__Bacteria|p__Firmicutes|c__Clostridia|o__Clostridiales|f__Clostridiales_unclassified|g__Clostridiales_unclassified|s__Clostridiales_bacterium_NSJ_40|t__SGB72336
SGB6148	0.246522	0.603473	0.356951	kSGB	Species	k__Bacteria|p__Firmicutes|c__Clostridia|o__Clostridiales|f__Peptostreptococcaceae|g__Romboutsia|s__Romboutsia_timonensis|t__SGB6148
SGB14965	0.248751	0.584118	0.335367	kSGB	Species	k__Bacteria|p__Firmicutes|c__Clostridia|o__Clostridiales|f__Ruminococcaceae|g__Anaerotruncus|s__Anaerotruncus_massiliensis|t__SGB14965
SGB15402	0.251661	0.633196	0.381535	uSGB	Genus	k__Bacteria|p__Firmicutes|c__Clostridia|o__Clostridia_unclassified|f__Clostridia_unclassified|g__Clostridia_unclassified|s__Clostridia_unclassified_SGB15402|t__SGB15402
SGB14861	0.264524	0.722182	0.457658	kSGB	Species	k__Bacteria|p__Firmicutes|c__Clostridia|o__Clostridia_unclassified|f__Clostridia_unclassified|g__Clostridia_unclassified|s__Clostridia_bacterium|t__SGB14861
SGB2317	0.266048	0.611918	0.34587	kSGB	Species	k__Bacteria|p__Bacteroidetes|c__Bacteroidia|o__Bacteroidales|f__Rikenellaceae|g__Rikenellaceae_unclassified|s__Rikenellaceae_bacterium|t__SGB2317
SGB15164	0.286714	0.642498	0.355784	uSGB	Family	k__Bacteria|p__Firmicutes|c__Clostridia|o__Clostridiales|f__Ruminococcaceae|g__GGB9667|s__GGB9667_SGB15164|t__SGB15164
SGB66170	0.304254	0.679621	0.375367	uSGB	Genus	k__Bacteria|p__Firmicutes|c__Clostridia|o__Clostridia_unclassified|f__Clostridia_unclassified|g__Clostridia_unclassified|s__Clostridia_unclassified_SGB66170|t__SGB66170
SGB15201	0.30548	0.65334	0.347861	uSGB	Family	k__Bacteria|p__Firmicutes|c__Clostridia|o__Clostridiales|f__Ruminococcaceae|g__GGB9694|s__GGB9694_SGB15201|t__SGB15201
SGB4674	0.318634	0.708462	0.389828	uSGB	Genus	k__Bacteria|p__Firmicutes|c__Clostridia|o__Clostridiales|f__Lachnospiraceae|g__Frisingicoccus|s__Frisingicoccus_SGB4674|t__SGB4674
SGB29347	0.324004	0.692711	0.368707	kSGB	Species	k__Bacteria|p__Firmicutes|c__Clostridia|o__Clostridiales|f__Ruminococcaceae|g__Massilimaliae|s__Massilimaliae_massiliensis|t__SGB29347
SGB29302	0.34465	0.701042	0.356392	kSGB	Species	k__Bacteria|p__Firmicutes|c__Clostridia|o__Clostridiales|f__Clostridiaceae|g__Clostridium|s__Clostridium_sp_Marseille_P3244|t__SGB29302
SGB4776	0.350395	0.721808	0.371413	uSGB	Family	k__Bacteria|p__Firmicutes|c__Clostridia|o__Clostridiales|f__Lachnospiraceae|g__GGB3569|s__GGB3569_SGB4776|t__SGB4776
SGB1790	0.35057	0.782968	0.432398	kSGB	Species	k__Bacteria|p__Bacteroidetes|c__Bacteroidia|o__Bacteroidales|f__Odoribacteraceae|g__Odoribacter|s__Odoribacter_splanchnicus|t__SGB1790
SGB14838	0.362979	0.878489	0.51551	kSGB	Species	k__Bacteria|p__Firmicutes|c__Clostridia|o__Clostridiales|f__Ruminococcaceae|g__Harryflintia|s__Harryflintia_acetispora|t__SGB14838
SGB3992	0.370446	0.756834	0.386387	kSGB	Species	k__Bacteria|p__Firmicutes|c__Clostridia|o__Clostridia_unclassified|f__Clostridia_unclassified|g__Clostridia_unclassified|s__Clostridia_bacterium|t__SGB3992
SGB53497	0.380072	0.738603	0.358531	kSGB	Species	k__Bacteria|p__Firmicutes|c__Clostridia|o__Clostridia_unclassified|f__Clostridia_unclassified|g__Clostridia_unclassified|s__Clostridia_bacterium|t__SGB53497
SGB15470	0.381403	0.726774	0.345371	kSGB	Species	k__Bacteria|p__Proteobacteria|c__Deltaproteobacteria|o__Desulfovibrionales|f__Desulfovibrionaceae|g__Desulfovibrio|s__Desulfovibrio_fairfieldensis|t__SGB15470
SGB14851	0.38602	0.918642	0.532622	kSGB	Species	k__Bacteria|p__Firmicutes|c__Clostridia|o__Clostridiales|f__Ruminococcaceae|g__Neglecta|s__Neglecta_timonensis|t__SGB14851
SGB5121	0.437426	0.130895	0.306531	kSGB	Species	k__Bacteria|p__Firmicutes|c__Clostridia|o__Clostridiales|f__Lachnospiraceae|g__Coprococcus|s__Coprococcus_eutactus|t__SGB5121
SGB2318	0.438726	0.773011	0.334285	kSGB	Species	k__Bacteria|p__Bacteroidetes|c__Bacteroidia|o__Bacteroidales|f__Rikenellaceae|g__Alistipes|s__Alistipes_putredinis|t__SGB2318
SGB14894	0.44115	0.815308	0.374158	kSGB	Species	k__Bacteria|p__Firmicutes|c__Clostridia|o__Clostridiales|f__Ruminococcaceae|g__Anaeromassilibacillus|s__Anaeromassilibacillus_sp_An250|t__SGB14894
SGB14993_group	0.45146	0.127273	0.324187	kSGB	Species	k__Bacteria|p__Firmicutes|c__Clostridia|o__Clostridiales|f__Ruminococcaceae|g__Agathobaculum|s__Agathobaculum_butyriciproducens|t__SGB14993
SGB4825	0.505844	0.108243	0.397601	kSGB	Species	k__Bacteria|p__Firmicutes|c__Clostridia|o__Clostridiales|f__Lachnospiraceae|g__Blautia|s__Blautia_schinkii|t__SGB4825
SGB14127	0.521014	0.892697	0.371682	kSGB	Species	k__Bacteria|p__Firmicutes|c__Clostridia|o__Clostridiales|f__Christensenellaceae|g__Christensenellaceae_unclassified|s__Christensenellaceae_bacterium|t__SGB14127
SGB4808	0.531748	0.227276	0.304472	kSGB	Species	k__Bacteria|p__Firmicutes|c__Clostridia|o__Clostridiales|f__Lachnospiraceae|g__Lachnospiraceae_unclassified|s__Lachnospiraceae_bacterium|t__SGB4808
SGB15119	0.532005	0.156803	0.375202	uSGB	Family	k__Bacteria|p__Firmicutes|c__Clostridia|o__Clostridiales|f__Ruminococcaceae|g__GGB9642|s__GGB9642_SGB15119|t__SGB15119
SGB4775	0.536396	0.83699	0.300594	kSGB	Species	k__Bacteria|p__Firmicutes|c__Clostridia|o__Clostridiales|f__Lachnospiraceae|g__Lachnoclostridium|s__Lachnoclostridium_sp_An131|t__SGB4775
SGB3574	0.545139	0.846546	0.301407	kSGB	Species	k__Bacteria|p__Firmicutes|c__Clostridia|o__Clostridia_unclassified|f__Clostridia_unclassified|g__Clostridia_unclassified|s__Clostridia_bacterium|t__SGB3574
SGB47850	0.545212	0.142716	0.402496	uSGB	Other	k__Bacteria|p__Firmicutes|c__CFGB12277|o__OFGB12277|f__FGB12277|g__GGB35068|s__GGB35068_SGB47850|t__SGB47850
SGB63327	0.545418	0.896461	0.351042	kSGB	Species	k__Bacteria|p__Firmicutes|c__Clostridia|o__Clostridia_unclassified|f__Clostridia_unclassified|g__Candidatus_Pararuminococcus|s__Candidatus_Pararuminococcus_gallinarum|t__SGB63327
SGB3965	0.573152	0.251215	0.321936	uSGB	Other	k__Bacteria|p__Firmicutes|c__CFGB1218|o__OFGB1218|f__FGB1218|g__GGB2983|s__GGB2983_SGB3965|t__SGB3965
SGB4765	0.580595	0.269835	0.310759	kSGB	Species	k__Bacteria|p__Firmicutes|c__Clostridia|o__Clostridiales|f__Lachnospiraceae|g__Lachnospiraceae_unclassified|s__Lachnospiraceae_bacterium|t__SGB4765
SGB17278	0.601396	0.140988	0.460408	kSGB	Species	k__Bacteria|p__Actinobacteria|c__Actinobacteria|o__Bifidobacteriales|f__Bifidobacteriaceae|g__Bifidobacterium|s__Bifidobacterium_animalis|t__SGB17278
SGB4670	0.609409	0.217704	0.391705	kSGB	Species	k__Bacteria|p__Firmicutes|c__Clostridia|o__Clostridiales|f__Lachnospiraceae|g__Coprococcus|s__Coprococcus_catus|t__SGB4670
SGB4582_group	0.610118	0.298526	0.311592	kSGB	Species	k__Bacteria|p__Firmicutes|c__Clostridia|o__Clostridiales|f__Lachnospiraceae|g__Dorea|s__Dorea_longicatena|t__SGB4582
SGB33551	0.620361	0.226518	0.393843	kSGB	Species	k__Bacteria|p__Actinobacteria|c__Coriobacteriia|o__Eggerthellales|f__Eggerthellaceae|g__Raoultibacter|s__Raoultibacter_massiliensis|t__SGB33551
SGB4716	0.626621	0.281371	0.34525	kSGB	Species	k__Bacteria|p__Firmicutes|c__Clostridia|o__Clostridiales|f__Lachnospiraceae|g__Lacrimispora|s__Lacrimispora_amygdalina|t__SGB4716
SGB7202	0.654952	0.350809	0.304143	kSGB	Species	k__Bacteria|p__Firmicutes|c__Bacilli|o__Lactobacillales|f__Lactobacillaceae|g__Lactiplantibacillus|s__Lactiplantibacillus_plantarum|t__SGB7202
SGB4834	0.675634	0.183783	0.491851	kSGB	Species	k__Bacteria|p__Firmicutes|c__Clostridia|o__Clostridiales|f__Lachnospiraceae|g__Lachnospiraceae_unclassified|s__Lachnospiraceae_bacterium|t__SGB4834
SGB4553	0.682587	0.13714	0.545446	kSGB	Species	k__Bacteria|p__Firmicutes|c__Clostridia|o__Clostridiales|f__Lachnospiraceae|g__Mediterraneibacter|s__Mediterraneibacter_sp_gm002|t__SGB4553
SGB1957	0.693384	0.295234	0.39815	uSGB	Other	k__Bacteria|p__Bacteroidetes|c__CFGB602|o__OFGB602|f__FGB602|g__GGB1420|s__GGB1420_SGB1957|t__SGB1957
SGB6754	0.707316	0.240647	0.466669	kSGB	Species	k__Bacteria|p__Firmicutes|c__Erysipelotrichia|o__Erysipelotrichales|f__Erysipelotrichaceae|g__Faecalibacillus|s__Faecalibacillus_intestinalis|t__SGB6754
SGB4552_group	0.712194	0.329143	0.383051	kSGB	Species	k__Bacteria|p__Firmicutes|c__Clostridia|o__Clostridiales|f__Lachnospiraceae|g__Dorea|s__Dorea_sp_AF36_15AT|t__SGB4552
SGB4303	0.715602	0.354945	0.360657	uSGB	Other	k__Bacteria|p__Firmicutes|c__CFGB1340|o__OFGB1340|f__FGB1340|g__GGB3256|s__GGB3256_SGB4303|t__SGB4303
SGB4540_group	0.741171	0.4281	0.31307	kSGB	Species	k__Bacteria|p__Firmicutes|c__Clostridia|o__Clostridiales|f__Lachnospiraceae|g__Anaerostipes|s__Anaerostipes_hadrus|t__SGB4540
SGB5197	0.78936	0.484222	0.305138	kSGB	Species	k__Bacteria|p__Firmicutes|c__Clostridia|o__Clostridia_unclassified|f__Clostridia_unclassified|g__Clostridia_unclassified|s__Clostridia_bacterium|t__SGB5197
SGB4749	0.804207	0.428083	0.376124	kSGB	Species	k__Bacteria|p__Firmicutes|c__Clostridia|o__Clostridiales|f__Clostridiaceae|g__Clostridium|s__Clostridium_sp_AM22_11AC|t__SGB4749
SGB1903_group	0.810677	0.301292	0.509385	kSGB	Species	k__Bacteria|p__Bacteroidetes|c__Bacteroidia|o__Bacteroidales|f__Bacteroidales_unclassified|g__Phocaeicola|s__Phocaeicola_plebeius|t__SGB1903
SGB7967	0.823626	0.341043	0.482583	kSGB	Species	k__Bacteria|p__Firmicutes|c__Bacilli|o__Lactobacillales|f__Enterococcaceae|g__Enterococcus|s__Enterococcus_faecium|t__SGB7967
SGB1861	0.864385	0.485892	0.378493	kSGB	Species	k__Bacteria|p__Bacteroidetes|c__Bacteroidia|o__Bacteroidales|f__Bacteroidaceae|g__Bacteroides|s__Bacteroides_thetaiotaomicron|t__SGB1861
SGB7264	0.880256	0.46352	0.416736	kSGB	Species	k__Bacteria|p__Firmicutes|c__Clostridia|o__Clostridiales|f__Ruminococcaceae|g__Neobittarella|s__Neobittarella_massiliensis|t__SGB7264
SGB19850_group	0.893092	0.569339	0.323753	uSGB	Genus	k__Bacteria|p__Candidatus_Saccharibacteria|c__Candidatus_Saccharibacteria_unclassified|o__Candidatus_Saccharibacteria_unclassified|f__Candidatus_Saccharibacteria_unclassified|g__Candidatus_Saccharibacteria_unclassified|s__Candidatus_Saccharibacteria_unclassified_SGB19850|t__SGB19850
SGB7984	0.916953	0.583644	0.333309	kSGB	Species	k__Bacteria|p__Firmicutes|c__Bacilli|o__Lactobacillales|f__Streptococcaceae|g__Lactococcus|s__Lactococcus_lactis|t__SGB7984
SGB4447	0.922224	0.524266	0.397957	uSGB	Genus	k__Bacteria|p__Firmicutes|c__Clostridia|o__Clostridia_unclassified|f__Clostridia_unclassified|g__Clostridia_unclassified|s__Clostridia_unclassified_SGB4447|t__SGB4447
SGB1836_group	0.926066	0.546349	0.379717	kSGB	Species	k__Bacteria|p__Bacteroidetes|c__Bacteroidia|o__Bacteroidales|f__Bacteroidaceae|g__Bacteroides|s__Bacteroides_uniformis|t__SGB1836

## Sheet: S9
Table S9. List of public datasets included in the BMI groups meta-analysis.
Cohort	healthy-weight	overweight	obese
HansenLBS_2018_in_DNK		32	20
MetaCardis_2020_a_in_FRA	90		77
MetaCardis_2020_a_in_DEU	84		179
CosteaPI_2017_in_KAZ	26	34	23
DeFilippisF_2019_in_ITA	72	18
DhakanDB_2019_in_IND	57	20
FengQ_2015_in_AUT	20	20	21
HMP_2012_in_USA	50	34
JieZ_2017_in_CHN	98	43
KarlssonFH_2013_in_SWE	18	17
KeohaneDM_2020_in_IRL	18	38	60
LifeLinesDeep_2016_in_NLD	588	389	136
NielsenHB_2014_in_DNK	55	23	99
NielsenHB_2014_in_ESP	34	18
QinJ_2012_in_CHN	96	59
RubelMA_2020_in_CMR	44	20
SchirmerM_2016_in_NLD	366	68
WirbelJ_2018_in_DEU	34	23
XieH_2016_in_GBR	94	50	31
XuQ_2021_in_CHN	139	58
YachidaS_2019_in_JPN	187	42
ZeeviD_2015_in_ISR	380	288	192
ZellerG_2014_in_FRA	29	23
ZhangX_2015_in_CHN	53	32
iMSMS_2022_in_USA	99	111	64
iMSMS_2022_in_ARG	54	50	21
iMSMS_2022_in_GBR	52	52	26
Totals	2837	1562	949

[truncated: 16 more sheets: S10, S11, S12, S13, S14, S15, S16, S17, S18, S19, S20, S21, S22, S23, S24, S25]
